# Supplementary material for: Benzene-1,3-diol–1,4-diaza­bicyclo­[2.2.2]octane (1/1)
Source: Acta Crystallogr Sect E Struct Rep Online. 2010 Jul 31;66(Pt 8):o2188. doi: 10.1107/S1600536810030199 (PMC3007329; doi:10.1107/S1600536810030199)
Supplement: Supplementary file 1 [file e-66-o2188-sup1.cif]

##############################################################################
###                                                                        ###
###        Electronic paper (Acta Crystallographica Section E)             ###
###                                                                        ###
##############################################################################
#                                                                            #
# This CIF contains the data in a paper accepted for publication in Acta     #
# Crystallographica Section E. It conforms to the requirements of Notes      #
# for Authors for Section E, and has been peer reviewed under the auspices   #
# of the IUCr Commission on Journals.                                        #
#                                                                            #
# Full details of the Crystallographic Information File format               #
# are given in the paper "The Crystallographic Information File (CIF):       #
# a New Standard Archive File for Crystallography" by S. R. Hall, F. H.      #
# Allen and I. D. Brown [Acta Cryst. (1991), A47, 655-685].                  #
#                                                                            #
# The current version of the core CIF dictionary is obtainable from          #
# ftp://ftp.iucr.org/pub/cif_core.dic. The current version number is 2.4.    #
#                                                                            #
# Software is freely available for graphical display of the structure(s) in  #
# this CIF.  For information consult the CIF home page http://www.iucr.org/  #
# cif/home.html                                                              #
#                                                                            #
# This file may be used for bona fide research purposes within the           #
# scientific community so long as proper attribution is given to the journal # 
# article from which it was obtained.                                        #
#                                                                            #
##############################################################################
                                             
data_global
_audit_creation_method     SHELXL-97
_journal_date_recd_electronic     2010-07-29
_journal_date_accepted     2010-07-29
_journal_name_full     'Acta Crystallographica, Section E'
_journal_year     2010
_journal_volume     66
_journal_issue      8
_journal_page_first     o2188
_journal_page_last     o2188
_journal_paper_category     QO
_journal_coeditor_code     HB5588
_publ_contact_author_name     ' Edward RT Tiekink '
_publ_contact_author_address
;
Department of Chemistry, University of Malaya,
50603 Kuala Lumpur, Malaysia
;
_publ_contact_author_email
;
edward.tiekink@gmail.com
;
_publ_contact_author_fax     ' +60 3 7967 4193 '
_publ_contact_author_phone     ' +60 3 7967 6775 '
_publ_section_title
;
Benzene-1,3-diol--1,4-diazabicyclo[2.2.2]octane (1/1)
;
loop_
    _publ_author_name
    _publ_author_footnote
    _publ_author_address
    'Arman, Hadi D.'
;
Additional correspondence author, e-mail: xcosmo3@gmail.com.
;
;
Department of Chemistry, The University of Texas at San Antonio,
One UTSA Circle, San Antonio, Texas 78249-0698, USA
;
    'Tiekink, Edward R. T.' .
;
Department of Chemistry, University of Malaya,
50603 Kuala Lumpur, Malaysia
;
data_I
_audit_creation_method     SHELXL-97
_chemical_name_systematic
;
Benzene-1,3-diol--1,4-diazabicyclo[2.2.2]octane (1/1)
;
_chemical_name_common     ?
_chemical_formula_moiety     'C6 H12 N2, C6 H6 O2'
_chemical_formula_sum     'C12 H18 N2 O2'
_chemical_formula_iupac     'C6 H12 N2, C6 H6 O2'
_chemical_formula_weight     222.28
_chemical_melting_point     ?
_symmetry_cell_setting     monoclinic
_symmetry_space_group_name_H-M     'P 21/c'
_symmetry_space_group_name_Hall     '-P 2ybc'
loop_
    _symmetry_equiv_pos_as_xyz
    'x, y, z'
    '-x, y+1/2, -z+1/2'
    '-x, -y, -z'
    'x, -y-1/2, z-1/2'
_cell_length_a     9.3620(19)
_cell_length_b     23.645(5)
_cell_length_c     11.072(2)
_cell_angle_alpha     90
_cell_angle_beta     112.64(3)
_cell_angle_gamma     90
_cell_volume     2262.1(8)
_cell_formula_units_Z     8
_cell_measurement_reflns_used     10564
_cell_measurement_theta_min     2.0
_cell_measurement_theta_max     40.2
_cell_measurement_temperature     98(2)
_exptl_crystal_description     'prism'
_exptl_crystal_colour     'colourless'
_exptl_crystal_size_max     0.40
_exptl_crystal_size_mid     0.25
_exptl_crystal_size_min     0.07
_exptl_crystal_density_diffrn     1.305
_exptl_crystal_density_meas     ?
_exptl_crystal_density_method     'not measured'
_exptl_crystal_F_000     960
_exptl_absorpt_coefficient_mu     0.090
_exptl_absorpt_correction_type     multi-scan
_exptl_absorpt_process_details     '(ABSCOR; Higashi, 1995)'
_exptl_absorpt_correction_T_min     0.423
_exptl_absorpt_correction_T_max     1.000
_exptl_special_details
;
;
_diffrn_ambient_temperature     98(2)
_diffrn_radiation_type     MoK\a
_diffrn_radiation_wavelength     0.71073
_diffrn_radiation_source     'fine-focus sealed tube'
_diffrn_radiation_monochromator     graphite
_diffrn_measurement_device_type     'Rigaku AFC12\K/SATURN724'
_diffrn_measurement_method     \w
_diffrn_detector_area_resol_mean     28.5714
_diffrn_reflns_number     11918
_diffrn_reflns_av_R_equivalents     0.049
_diffrn_reflns_av_sigmaI/netI     0.045
_diffrn_reflns_theta_min     2.2
_diffrn_reflns_theta_max     25.0
_diffrn_reflns_theta_full     25.0
_diffrn_measured_fraction_theta_max     0.998
_diffrn_measured_fraction_theta_full     0.998
_diffrn_reflns_limit_h_min     -8
_diffrn_reflns_limit_h_max     11
_diffrn_reflns_limit_k_min     -25
_diffrn_reflns_limit_k_max     28
_diffrn_reflns_limit_l_min     -13
_diffrn_reflns_limit_l_max     13
_diffrn_standards_number     0
_diffrn_standards_interval_count     0
_diffrn_standards_interval_time     ?
_diffrn_standards_decay_%     '< 1'
_refine_special_details
;
Refinement of <i>F</i>^2^ against ALL reflections. The weighted <i>R</i>-factor
<i>wR</i> and goodness of fit <i>S</i> are based on <i>F</i>^2^, conventional
<i>R</i>-factors <i>R</i> are based on <i>F</i>, with <i>F</i> set to zero for
negative <i>F</i>^2^. The threshold expression of <i>F</i>^2^ >
2\s(<i>F</i>^2^) is used only for calculating <i>R</i>-factors(gt) <i>etc</i>.
and is not relevant to the choice of reflections for refinement.
<i>R</i>-factors based on <i>F</i>^2^ are statistically about twice as large
as those based on <i>F</i>, and <i>R</i>- factors based on ALL data will be
even larger.
;
_reflns_number_total     3973
_reflns_number_gt     3355
_reflns_threshold_expression     I>2\s(I)
_refine_ls_structure_factor_coef     Fsqd
_refine_ls_matrix_type     full
_refine_ls_R_factor_all     0.078
_refine_ls_R_factor_gt     0.064
_refine_ls_wR_factor_gt     0.147
_refine_ls_wR_factor_ref     0.157
_refine_ls_goodness_of_fit_ref     1.001
_refine_ls_restrained_S_all     1.001
_refine_ls_number_reflns     3973
_refine_ls_number_parameters     301
_refine_ls_number_restraints     4
_refine_ls_hydrogen_treatment     mixed
_refine_ls_weighting_scheme     calc
_refine_ls_weighting_details
          'calc w=1/[\s^2^(Fo^2^)+(0.0661P)^2^+2.685P] where P=(Fo^2^+2Fc^2^)/3'
_atom_sites_solution_hydrogens     geom
_atom_sites_solution_primary     direct
_atom_sites_solution_secondary     difmap
_refine_ls_shift/su_max     ?
_refine_ls_shift/su_max_lt     0.001
_refine_ls_shift/su_mean     0.000
_refine_diff_density_max     0.27
_refine_diff_density_min     -0.24
_refine_ls_extinction_method     none
_refine_ls_extinction_coef     ?
loop_
    _atom_type_symbol
    _atom_type_description
    _atom_type_scat_dispersion_real
    _atom_type_scat_dispersion_imag
    _atom_type_scat_source
    'C' 'C' 0.0033 0.0016
                         'International Tables Vol C Tables 4.2.6.8 and 6.1.1.4'
    'H' 'H' 0.0000 0.0000
                         'International Tables Vol C Tables 4.2.6.8 and 6.1.1.4'
    'N' 'N' 0.0061 0.0033
                         'International Tables Vol C Tables 4.2.6.8 and 6.1.1.4'
    'O' 'O' 0.0106 0.0060
                         'International Tables Vol C Tables 4.2.6.8 and 6.1.1.4'
_computing_data_collection
                 'CrystalClear (Molecular Structure Corporation & Rigaku, 2005)'
_computing_cell_refinement
                 'CrystalClear (Molecular Structure Corporation & Rigaku, 2005)'
_computing_data_reduction
                 'CrystalClear (Molecular Structure Corporation & Rigaku, 2005)'
_computing_structure_solution     'SHELXS97 (Sheldrick, 2008)'
_computing_structure_refinement     'SHELXL97 (Sheldrick, 2008)'
_computing_molecular_graphics
                      'ORTEP-3 (Farrugia, 1997) and DIAMOND (Brandenburg, 2006)'
_computing_publication_material     'publCIF (Westrip, 2010)'
loop_
    _atom_site_type_symbol
    _atom_site_label
    _atom_site_fract_x
    _atom_site_fract_y
    _atom_site_fract_z
    _atom_site_U_iso_or_equiv
    _atom_site_adp_type
    _atom_site_calc_flag
    _atom_site_refinement_flags
    _atom_site_occupancy
    _atom_site_disorder_assembly
    _atom_site_disorder_group
    O O1 0.6822(2) 1.16554(7) 0.36932(18) 0.0301(5) Uani d D 1 . .
    H H1O 0.648(4) 1.1955(8) 0.326(3) 0.045 Uiso d D 1 . .
    O O2 0.6063(2) 0.97031(7) 0.37749(18) 0.0314(5) Uani d D 1 . .
    H H2O 0.562(4) 0.9413(9) 0.335(3) 0.047 Uiso d D 1 . .
    O O3 0.0808(2) 0.41271(7) 0.41406(17) 0.0263(4) Uani d D 1 . .
    H H3O 0.051(4) 0.4413(9) 0.364(2) 0.039 Uiso d D 1 . .
    O O4 0.1800(2) 0.21654(7) 0.42386(17) 0.0266(4) Uani d D 1 . .
    H H4O 0.149(4) 0.1873(8) 0.377(3) 0.040 Uiso d D 1 . .
    N N1 0.4071(3) 0.76680(8) 0.2317(2) 0.0228(5) Uani d . 1 . .
    N N2 0.4791(3) 0.87151(8) 0.2746(2) 0.0219(5) Uani d . 1 . .
    N N3 0.0069(3) 0.01097(8) 0.22198(19) 0.0205(5) Uani d . 1 . .
    N N4 0.0848(3) 0.11358(8) 0.30117(19) 0.0202(5) Uani d . 1 . .
    C C1 0.2920(3) 0.80228(10) 0.1308(3) 0.0269(6) Uani d . 1 . .
    H H1A 0.1892 0.7976 0.1356 0.032 Uiso calc R 1 . .
    H H1B 0.2838 0.7901 0.0428 0.032 Uiso calc R 1 . .
    C C2 0.3406(3) 0.86513(10) 0.1519(2) 0.0245(6) Uani d . 1 . .
    H H2A 0.3639 0.8789 0.0770 0.029 Uiso calc R 1 . .
    H H2B 0.2546 0.8881 0.1568 0.029 Uiso calc R 1 . .
    C C3 0.5626(3) 0.77703(10) 0.2309(3) 0.0262(6) Uani d . 1 . .
    H H3A 0.5622 0.7678 0.1435 0.031 Uiso calc R 1 . .
    H H3B 0.6391 0.7522 0.2961 0.031 Uiso calc R 1 . .
    C C4 0.6094(3) 0.83966(10) 0.2637(3) 0.0269(6) Uani d . 1 . .
    H H4A 0.7005 0.8420 0.3473 0.032 Uiso calc R 1 . .
    H H4B 0.6378 0.8564 0.1941 0.032 Uiso calc R 1 . .
    C C5 0.4101(4) 0.78343(10) 0.3614(3) 0.0275(6) Uani d . 1 . .
    H H5A 0.4911 0.7617 0.4307 0.033 Uiso calc R 1 . .
    H H5B 0.3090 0.7747 0.3663 0.033 Uiso calc R 1 . .
    C C6 0.4438(4) 0.84720(10) 0.3833(2) 0.0274(6) Uani d . 1 . .
    H H6A 0.3528 0.8667 0.3887 0.033 Uiso calc R 1 . .
    H H6B 0.5329 0.8532 0.4671 0.033 Uiso calc R 1 . .
    C C7 -0.1050(3) 0.05173(10) 0.1344(2) 0.0240(6) Uani d . 1 . .
    H H7A -0.2073 0.0464 0.1396 0.029 Uiso calc R 1 . .
    H H7B -0.1166 0.0448 0.0429 0.029 Uiso calc R 1 . .
    C C8 -0.0488(3) 0.11313(10) 0.1737(2) 0.0240(6) Uani d . 1 . .
    H H8A -0.0181 0.1303 0.1057 0.029 Uiso calc R 1 . .
    H H8B -0.1342 0.1360 0.1803 0.029 Uiso calc R 1 . .
    C C9 0.1632(3) 0.02439(10) 0.2251(3) 0.0241(6) Uani d . 1 . .
    H H9A 0.1609 0.0237 0.1350 0.029 Uiso calc R 1 . .
    H H9B 0.2378 -0.0046 0.2770 0.029 Uiso calc R 1 . .
    C C10 0.2163(3) 0.08326(10) 0.2863(3) 0.0249(6) Uani d . 1 . .
    H H10A 0.3018 0.0790 0.3729 0.030 Uiso calc R 1 . .
    H H10B 0.2552 0.1055 0.2296 0.030 Uiso calc R 1 . .
    C C11 0.0090(3) 0.01896(10) 0.3555(2) 0.0239(6) Uani d . 1 . .
    H H11A 0.0908 -0.0050 0.4182 0.029 Uiso calc R 1 . .
    H H11B -0.0917 0.0072 0.3572 0.029 Uiso calc R 1 . .
    C C12 0.0401(3) 0.08194(10) 0.3972(2) 0.0227(6) Uani d . 1 . .
    H H12A -0.0543 0.0989 0.4019 0.027 Uiso calc R 1 . .
    H H12B 0.1241 0.0844 0.4850 0.027 Uiso calc R 1 . .
    C C13 0.6158(3) 1.11889(10) 0.2989(3) 0.0227(6) Uani d . 1 . .
    C C14 0.6381(3) 1.06812(10) 0.3673(2) 0.0237(6) Uani d . 1 . .
    H H14 0.6957 1.0678 0.4591 0.028 Uiso calc R 1 . .
    C C15 0.5772(3) 1.01792(10) 0.3030(2) 0.0221(5) Uani d . 1 . .
    C C16 0.4901(3) 1.01835(10) 0.1682(2) 0.0234(6) Uani d . 1 . .
    H H16 0.4480 0.9843 0.1231 0.028 Uiso calc R 1 . .
    C C17 0.4663(3) 1.06950(10) 0.1012(2) 0.0245(6) Uani d . 1 . .
    H H17 0.4067 1.0700 0.0097 0.029 Uiso calc R 1 . .
    C C18 0.5274(3) 1.11975(10) 0.1644(2) 0.0238(6) Uani d . 1 . .
    H H18 0.5095 1.1543 0.1171 0.029 Uiso calc R 1 . .
    C C19 0.0690(3) 0.36384(10) 0.3458(2) 0.0207(5) Uani d . 1 . .
    C C20 0.1297(3) 0.31467(10) 0.4162(2) 0.0219(5) Uani d . 1 . .
    H H20 0.1791 0.3161 0.5089 0.026 Uiso calc R 1 . .
    C C21 0.1181(3) 0.26331(10) 0.3511(2) 0.0205(5) Uani d . 1 . .
    C C22 0.0461(3) 0.26154(10) 0.2147(2) 0.0234(6) Uani d . 1 . .
    H H22 0.0377 0.2267 0.1696 0.028 Uiso calc R 1 . .
    C C23 -0.0129(3) 0.31076(10) 0.1454(2) 0.0246(6) Uani d . 1 . .
    H H23 -0.0601 0.3094 0.0526 0.030 Uiso calc R 1 . .
    C C24 -0.0042(3) 0.36198(10) 0.2093(2) 0.0235(6) Uani d . 1 . .
    H H24 -0.0473 0.3953 0.1611 0.028 Uiso calc R 1 . .
loop_
    _atom_site_aniso_label
    _atom_site_aniso_U_11
    _atom_site_aniso_U_22
    _atom_site_aniso_U_33
    _atom_site_aniso_U_12
    _atom_site_aniso_U_13
    _atom_site_aniso_U_23
    O1 0.0397(12) 0.0137(9) 0.0289(10) -0.0014(8) 0.0046(9) -0.0009(7)
    O2 0.0439(13) 0.0143(9) 0.0301(10) -0.0031(8) 0.0077(10) 0.0008(7)
    O3 0.0398(12) 0.0156(8) 0.0241(9) 0.0037(8) 0.0132(9) 0.0001(7)
    O4 0.0385(12) 0.0141(8) 0.0251(9) 0.0026(8) 0.0098(9) 0.0011(7)
    N1 0.0286(13) 0.0180(10) 0.0238(11) 0.0002(9) 0.0124(10) -0.0012(8)
    N2 0.0272(13) 0.0181(10) 0.0226(11) -0.0002(9) 0.0121(10) 0.0000(8)
    N3 0.0256(12) 0.0182(10) 0.0204(10) 0.0006(8) 0.0118(9) -0.0003(8)
    N4 0.0245(12) 0.0172(10) 0.0211(10) 0.0004(8) 0.0114(9) 0.0006(8)
    C1 0.0279(15) 0.0211(13) 0.0276(13) 0.0016(11) 0.0062(12) -0.0009(10)
    C2 0.0265(15) 0.0200(12) 0.0261(13) 0.0020(10) 0.0092(12) 0.0016(10)
    C3 0.0283(15) 0.0238(13) 0.0289(13) 0.0026(11) 0.0137(12) -0.0024(10)
    C4 0.0273(15) 0.0246(13) 0.0326(14) -0.0010(11) 0.0158(12) -0.0009(11)
    C5 0.0372(17) 0.0230(13) 0.0262(13) -0.0039(11) 0.0164(13) 0.0014(10)
    C6 0.0378(17) 0.0245(13) 0.0239(13) -0.0037(11) 0.0162(13) -0.0026(10)
    C7 0.0278(15) 0.0211(12) 0.0225(12) -0.0004(10) 0.0090(12) 0.0010(10)
    C8 0.0309(16) 0.0184(12) 0.0218(12) 0.0016(11) 0.0091(12) 0.0018(10)
    C9 0.0290(15) 0.0199(12) 0.0274(13) 0.0017(11) 0.0152(12) -0.0017(10)
    C10 0.0248(15) 0.0229(12) 0.0304(13) -0.0024(11) 0.0145(12) -0.0044(10)
    C11 0.0333(16) 0.0190(12) 0.0225(12) 0.0013(11) 0.0142(12) 0.0026(10)
    C12 0.0281(15) 0.0237(12) 0.0205(12) 0.0008(10) 0.0138(12) -0.0004(10)
    C13 0.0221(14) 0.0177(12) 0.0302(13) 0.0000(10) 0.0121(12) -0.0013(10)
    C14 0.0249(14) 0.0218(12) 0.0223(12) 0.0035(10) 0.0069(11) 0.0006(10)
    C15 0.0231(14) 0.0174(12) 0.0288(13) 0.0009(10) 0.0134(12) 0.0005(10)
    C16 0.0263(15) 0.0199(12) 0.0262(13) -0.0015(10) 0.0126(12) -0.0040(10)
    C17 0.0246(15) 0.0294(13) 0.0221(12) 0.0010(11) 0.0120(11) -0.0021(10)
    C18 0.0286(15) 0.0193(12) 0.0258(13) 0.0026(10) 0.0127(12) 0.0037(10)
    C19 0.0199(14) 0.0183(12) 0.0265(13) -0.0023(10) 0.0118(11) -0.0011(10)
    C20 0.0249(14) 0.0228(12) 0.0205(12) -0.0013(10) 0.0116(11) -0.0001(10)
    C21 0.0231(14) 0.0183(12) 0.0239(12) -0.0002(10) 0.0132(11) 0.0016(9)
    C22 0.0285(15) 0.0167(12) 0.0265(13) -0.0028(10) 0.0123(12) -0.0037(10)
    C23 0.0287(15) 0.0252(13) 0.0217(12) -0.0024(11) 0.0117(11) -0.0003(10)
    C24 0.0253(15) 0.0210(12) 0.0253(13) 0.0015(10) 0.0110(12) 0.0032(10)
_geom_special_details
;
All s.u.'s (except the s.u. in the dihedral angle between two l.s. planes) are
estimated using the full covariance matrix. The cell s.u.'s are taken into
account individually in the estimation of s.u.'s in distances, angles and
torsion angles; correlations between s.u.'s in cell parameters are only used
when they are defined by crystal symmetry. An approximate (isotropic)
treatment of cell s.u.'s is used for estimating s.u.'s involving l.s. planes.
;
loop_
    _geom_bond_atom_site_label_1
    _geom_bond_atom_site_label_2
    _geom_bond_site_symmetry_2
    _geom_bond_distance
    _geom_bond_publ_flag
    O1 C13 . 1.356(3) ?
    O1 H1O . 0.85(2) ?
    O2 C15 . 1.360(3) ?
    O2 H2O . 0.85(3) ?
    O3 C19 . 1.362(3) ?
    O3 H3O . 0.85(2) ?
    O4 C21 . 1.360(3) ?
    O4 H4O . 0.85(2) ?
    N1 C1 . 1.479(3) ?
    N1 C3 . 1.479(4) ?
    N1 C5 . 1.479(3) ?
    N2 C4 . 1.477(3) ?
    N2 C6 . 1.482(3) ?
    N2 C2 . 1.481(3) ?
    N3 C7 . 1.478(3) ?
    N3 C11 . 1.483(3) ?
    N3 C9 . 1.484(3) ?
    N4 C8 . 1.482(3) ?
    N4 C12 . 1.486(3) ?
    N4 C10 . 1.488(3) ?
    C1 C2 . 1.545(3) ?
    C1 H1A . 0.9900 ?
    C1 H1B . 0.9900 ?
    C2 H2A . 0.9900 ?
    C2 H2B . 0.9900 ?
    C3 C4 . 1.547(3) ?
    C3 H3A . 0.9900 ?
    C3 H3B . 0.9900 ?
    C4 H4A . 0.9900 ?
    C4 H4B . 0.9900 ?
    C5 C6 . 1.541(3) ?
    C5 H5A . 0.9900 ?
    C5 H5B . 0.9900 ?
    C6 H6A . 0.9900 ?
    C6 H6B . 0.9900 ?
    C7 C8 . 1.548(3) ?
    C7 H7A . 0.9900 ?
    C7 H7B . 0.9900 ?
    C8 H8A . 0.9900 ?
    C8 H8B . 0.9900 ?
    C9 C10 . 1.544(3) ?
    C9 H9A . 0.9900 ?
    C9 H9B . 0.9900 ?
    C10 H10A . 0.9900 ?
    C10 H10B . 0.9900 ?
    C11 C12 . 1.553(3) ?
    C11 H11A . 0.9900 ?
    C11 H11B . 0.9900 ?
    C12 H12A . 0.9900 ?
    C12 H12B . 0.9900 ?
    C13 C14 . 1.392(3) ?
    C13 C18 . 1.397(4) ?
    C14 C15 . 1.389(3) ?
    C14 H14 . 0.9500 ?
    C15 C16 . 1.398(4) ?
    C16 C17 . 1.391(3) ?
    C16 H16 . 0.9500 ?
    C17 C18 . 1.386(3) ?
    C17 H17 . 0.9500 ?
    C18 H18 . 0.9500 ?
    C19 C20 . 1.393(3) ?
    C19 C24 . 1.399(3) ?
    C20 C21 . 1.395(3) ?
    C20 H20 . 0.9500 ?
    C21 C22 . 1.397(3) ?
    C22 C23 . 1.387(3) ?
    C22 H22 . 0.9500 ?
    C23 C24 . 1.389(3) ?
    C23 H23 . 0.9500 ?
    C24 H24 . 0.9500 ?
loop_
    _geom_angle_atom_site_label_1
    _geom_angle_atom_site_label_2
    _geom_angle_atom_site_label_3
    _geom_angle_site_symmetry_1
    _geom_angle_site_symmetry_3
    _geom_angle
    _geom_angle_publ_flag
    C13 O1 H1O . . 111(2) ?
    C15 O2 H2O . . 113(2) ?
    C19 O3 H3O . . 112(2) ?
    C21 O4 H4O . . 110(2) ?
    C1 N1 C3 . . 109.6(2) ?
    C1 N1 C5 . . 108.6(2) ?
    C3 N1 C5 . . 108.2(2) ?
    C4 N2 C6 . . 108.5(2) ?
    C4 N2 C2 . . 109.38(19) ?
    C6 N2 C2 . . 108.4(2) ?
    C7 N3 C11 . . 107.77(19) ?
    C7 N3 C9 . . 108.61(19) ?
    C11 N3 C9 . . 108.3(2) ?
    C8 N4 C12 . . 108.1(2) ?
    C8 N4 C10 . . 108.79(19) ?
    C12 N4 C10 . . 108.05(19) ?
    N1 C1 C2 . . 110.2(2) ?
    N1 C1 H1A . . 109.6 ?
    C2 C1 H1A . . 109.6 ?
    N1 C1 H1B . . 109.6 ?
    C2 C1 H1B . . 109.6 ?
    H1A C1 H1B . . 108.1 ?
    N2 C2 C1 . . 109.9(2) ?
    N2 C2 H2A . . 109.7 ?
    C1 C2 H2A . . 109.7 ?
    N2 C2 H2B . . 109.7 ?
    C1 C2 H2B . . 109.7 ?
    H2A C2 H2B . . 108.2 ?
    N1 C3 C4 . . 110.2(2) ?
    N1 C3 H3A . . 109.6 ?
    C4 C3 H3A . . 109.6 ?
    N1 C3 H3B . . 109.6 ?
    C4 C3 H3B . . 109.6 ?
    H3A C3 H3B . . 108.1 ?
    N2 C4 C3 . . 109.8(2) ?
    N2 C4 H4A . . 109.7 ?
    C3 C4 H4A . . 109.7 ?
    N2 C4 H4B . . 109.7 ?
    C3 C4 H4B . . 109.7 ?
    H4A C4 H4B . . 108.2 ?
    N1 C5 C6 . . 109.8(2) ?
    N1 C5 H5A . . 109.7 ?
    C6 C5 H5A . . 109.7 ?
    N1 C5 H5B . . 109.7 ?
    C6 C5 H5B . . 109.7 ?
    H5A C5 H5B . . 108.2 ?
    N2 C6 C5 . . 110.4(2) ?
    N2 C6 H6A . . 109.6 ?
    C5 C6 H6A . . 109.6 ?
    N2 C6 H6B . . 109.6 ?
    C5 C6 H6B . . 109.6 ?
    H6A C6 H6B . . 108.1 ?
    N3 C7 C8 . . 110.4(2) ?
    N3 C7 H7A . . 109.6 ?
    C8 C7 H7A . . 109.6 ?
    N3 C7 H7B . . 109.6 ?
    C8 C7 H7B . . 109.6 ?
    H7A C7 H7B . . 108.1 ?
    N4 C8 C7 . . 110.20(19) ?
    N4 C8 H8A . . 109.6 ?
    C7 C8 H8A . . 109.6 ?
    N4 C8 H8B . . 109.6 ?
    C7 C8 H8B . . 109.6 ?
    H8A C8 H8B . . 108.1 ?
    N3 C9 C10 . . 110.6(2) ?
    N3 C9 H9A . . 109.5 ?
    C10 C9 H9A . . 109.5 ?
    N3 C9 H9B . . 109.5 ?
    C10 C9 H9B . . 109.5 ?
    H9A C9 H9B . . 108.1 ?
    N4 C10 C9 . . 110.0(2) ?
    N4 C10 H10A . . 109.7 ?
    C9 C10 H10A . . 109.7 ?
    N4 C10 H10B . . 109.7 ?
    C9 C10 H10B . . 109.7 ?
    H10A C10 H10B . . 108.2 ?
    N3 C11 C12 . . 110.32(19) ?
    N3 C11 H11A . . 109.6 ?
    C12 C11 H11A . . 109.6 ?
    N3 C11 H11B . . 109.6 ?
    C12 C11 H11B . . 109.6 ?
    H11A C11 H11B . . 108.1 ?
    N4 C12 C11 . . 110.03(19) ?
    N4 C12 H12A . . 109.7 ?
    C11 C12 H12A . . 109.7 ?
    N4 C12 H12B . . 109.7 ?
    C11 C12 H12B . . 109.7 ?
    H12A C12 H12B . . 108.2 ?
    O1 C13 C14 . . 116.7(2) ?
    O1 C13 C18 . . 123.6(2) ?
    C14 C13 C18 . . 119.7(2) ?
    C13 C14 C15 . . 120.8(2) ?
    C13 C14 H14 . . 119.6 ?
    C15 C14 H14 . . 119.6 ?
    O2 C15 C14 . . 116.7(2) ?
    O2 C15 C16 . . 123.5(2) ?
    C14 C15 C16 . . 119.8(2) ?
    C17 C16 C15 . . 118.9(2) ?
    C17 C16 H16 . . 120.5 ?
    C15 C16 H16 . . 120.5 ?
    C18 C17 C16 . . 121.7(2) ?
    C18 C17 H17 . . 119.2 ?
    C16 C17 H17 . . 119.1 ?
    C17 C18 C13 . . 119.1(2) ?
    C17 C18 H18 . . 120.5 ?
    C13 C18 H18 . . 120.5 ?
    O3 C19 C20 . . 118.0(2) ?
    O3 C19 C24 . . 121.8(2) ?
    C20 C19 C24 . . 120.2(2) ?
    C21 C20 C19 . . 120.2(2) ?
    C21 C20 H20 . . 119.9 ?
    C19 C20 H20 . . 119.9 ?
    O4 C21 C20 . . 118.1(2) ?
    O4 C21 C22 . . 122.3(2) ?
    C20 C21 C22 . . 119.6(2) ?
    C23 C22 C21 . . 119.8(2) ?
    C23 C22 H22 . . 120.1 ?
    C21 C22 H22 . . 120.1 ?
    C22 C23 C24 . . 121.1(2) ?
    C22 C23 H23 . . 119.4 ?
    C24 C23 H23 . . 119.4 ?
    C23 C24 C19 . . 119.1(2) ?
    C23 C24 H24 . . 120.5 ?
    C19 C24 H24 . . 120.5 ?
loop_
    _geom_hbond_atom_site_label_D
    _geom_hbond_atom_site_label_H
    _geom_hbond_atom_site_label_A
    _geom_hbond_site_symmetry_A
    _geom_hbond_distance_DH
    _geom_hbond_distance_HA
    _geom_hbond_distance_DA
    _geom_hbond_angle_DHA
    O1 H1O N1 2_655 0.85(2) 1.81(2) 2.639(3) 167(3)
    O2 H2O N2 1_555 0.85(3) 1.84(2) 2.670(3) 169(3)
    O3 H3O N3 2_555 0.85(2) 1.88(2) 2.718(3) 171(2)
    O4 H4O N4 1_555 0.85(2) 1.93(2) 2.763(3) 169(3)
    C23 H23 O1 4_475 0.95 2.55 3.330(3) 139
