# Supplementary material for: Benzene-1,3-diol–1,4-diaza­bicyclo­[2.2.2]octane (1/1)
Source: Acta Crystallogr Sect E Struct Rep Online. 2010 Jul 31;66(Pt 8):o2188. doi: 10.1107/S1600536810030199 (PMC3007329; doi:10.1107/S1600536810030199)
Supplement: Supplementary file 2 [file e-66-o2188-Isup2.hkl]

#
# h,k,l, Fc-squared, Fo-squared, sigma(Fo-squared) and status flag
#
data_I
_shelx_title ' cd0508a in P2(1)/c'
_shelx_refln_list_code          4
_shelx_F_calc_maximum      341.58
_exptl_crystal_F_000       960.00
_reflns_d_resolution_high  0.8409
 
loop_
 _symmetry_equiv_pos_as_xyz
 'x, y, z'
 '-x, y+1/2, -z+1/2'
 '-x, -y, -z'
 'x, -y-1/2, z-1/2'
 
_cell_length_a     9.3620
_cell_length_b    23.6454
_cell_length_c    11.0717
_cell_angle_alpha  90.000
_cell_angle_beta  112.640
_cell_angle_gamma  90.000
 
_shelx_F_squared_multiplier     1.000
 
loop_
 _refln_index_h
 _refln_index_k
 _refln_index_l
 _refln_F_squared_calc
 _refln_F_squared_meas
 _refln_F_squared_sigma
 _refln_observed_status
   1   0   0      111.86      260.24      6.79 o
   3   0   0     2078.98     1824.25     46.81 o
   4   0   0      536.47      491.46     28.32 o
   5   0   0      486.38      526.80     28.67 o
   6   0   0       17.48        6.79     13.81 o
   7   0   0       19.49       38.15     16.50 o
   8   0   0        6.85      -19.31     12.87 o
   9   0   0        0.06        1.52     13.57 o
  10   0   0      247.54      325.77     35.69 o
   1   1   0        0.07        6.54      2.55 o
   3   1   0      809.53      751.21     19.40 o
   4   1   0      178.64      123.36     11.23 o
   5   1   0        5.36        6.04      8.11 o
   6   1   0       94.24       77.19     14.99 o
   7   1   0       81.41       67.36     27.73 o
   8   1   0       22.14       16.48     12.52 o
   9   1   0        6.36       11.69      9.06 o
  10   1   0        6.00       -9.26      9.81 o
   1   2   0     1079.63      941.42     12.04 o
   2   2   0     3285.50     3260.21     36.63 o
   3   2   0        2.99       10.22      5.76 o
   4   2   0      673.58      741.40     20.77 o
   5   2   0       22.06       15.85      8.25 o
   6   2   0       44.06       79.93     13.73 o
   7   2   0      368.68      365.49     22.28 o
   8   2   0      305.91      342.47     19.98 o
   9   2   0        3.99       29.53     10.91 o
  10   2   0        6.24       17.29     10.68 o
   1   3   0        5.57       -0.40      1.54 o
   2   3   0        0.10        2.77      5.55 o
   3   3   0       14.37        7.86      5.42 o
   4   3   0      165.96      126.91     12.52 o
   5   3   0     1069.51      980.00     23.95 o
   6   3   0      120.59       92.35     12.66 o
   7   3   0      156.18      105.75     26.97 o
   8   3   0       56.84       43.74     10.17 o
   9   3   0      407.38      488.50     38.26 o
  10   3   0       12.98       35.88     13.41 o
   0   4   0      359.25      337.99      4.27 o
   1   4   0        7.93       25.04      2.21 o
   2   4   0      121.99      100.54      4.91 o
   3   4   0     1401.03     1235.43     39.02 o
   4   4   0      162.59      148.80     11.00 o
   5   4   0     3110.88     3121.91     94.84 o
   6   4   0        1.70        8.77      9.75 o
   7   4   0     2361.88     2336.85     40.21 o
   8   4   0       41.74       33.08     12.34 o
   9   4   0        2.58       10.94     16.09 o
  10   4   0      102.93      111.63     16.38 o
   1   5   0     4055.22     3737.61     19.57 o
   2   5   0       90.30       61.64      7.18 o
   3   5   0      292.58      230.72     12.29 o
   4   5   0       52.84       22.71     14.74 o
   5   5   0      429.73      385.29     46.22 o
   6   5   0       39.80       46.87     11.25 o
   7   5   0     2518.13     2532.08     43.99 o
   8   5   0       28.35       26.41      9.08 o
   9   5   0      408.83      318.58     20.74 o
  10   5   0        8.46       35.03     13.51 o
   0   6   0        7.22       40.70     14.86 o
   1   6   0     1391.57     1156.78     11.18 o
   2   6   0        0.03        1.22      1.86 o
   3   6   0     1084.54      970.32     21.78 o
   4   6   0      506.69      525.27     20.59 o
   5   6   0      200.36      197.40     12.38 o
   6   6   0     1953.80     1898.18     32.58 o
   7   6   0     1257.10     1236.47     43.82 o
   8   6   0      194.33      229.30     18.61 o
   9   6   0       35.31       42.92     12.54 o
  10   6   0      128.38      131.66     26.21 o
   1   7   0      224.97      209.61      7.21 o
   2   7   0     4092.17     4120.17     28.62 o
   3   7   0      144.25      134.45      9.63 o
   4   7   0     3780.21     3714.12    134.27 o
   5   7   0      569.70      521.41     31.30 o
   6   7   0      223.67      176.92     26.62 o
   7   7   0        7.76       19.68     11.43 o
   8   7   0      269.85      262.06     18.19 o
   9   7   0      434.17      426.93     29.84 o
   0   8   0     8291.47     9108.29    101.04 o
   1   8   0       95.06       99.21      3.98 o
   2   8   0    10680.19    10834.27     48.85 o
   3   8   0       48.36       38.30      5.96 o
   4   8   0      414.56      347.13     60.50 o
   5   8   0      165.09      149.19     11.17 o
   6   8   0        2.56        7.92     13.92 o
   7   8   0       73.68       61.33     12.99 o
   8   8   0        5.40       -1.59      8.78 o
   9   8   0       51.66       28.40      8.76 o
   1   9   0      160.76      161.10      5.62 o
   2   9   0       33.34       18.72      2.38 o
   3   9   0      179.58      135.08      8.84 o
   4   9   0      839.84      934.75     26.43 o
   5   9   0      246.51      229.40     27.03 o
   6   9   0      213.31      192.00     21.41 o
   7   9   0       38.12       29.14     10.79 o
   8   9   0      456.05      488.00     25.04 o
   9   9   0        0.31        7.47      5.75 o
   0  10   0      279.17      318.03     28.17 o
   1  10   0     4416.43     4637.95     35.32 o
   2  10   0        0.33        1.31      2.06 o
   3  10   0       23.99       15.86      5.08 o
   4  10   0     1001.19     1066.82     20.91 o
   5  10   0       62.60       51.65     11.71 o
   6  10   0        7.80       22.69     14.51 o
   7  10   0       27.55       29.06     14.33 o
   8  10   0        4.23       23.79     10.59 o
   9  10   0       40.43       54.28     15.15 o
   1  11   0       39.93       38.10      3.01 o
   2  11   0      279.27      274.12     14.27 o
   3  11   0      278.99      271.61     20.95 o
   4  11   0       26.98       -1.29      5.21 o
   5  11   0     1477.11     1599.10     27.66 o
   6  11   0       20.63       29.89     11.47 o
   7  11   0        0.55       10.29     11.12 o
   8  11   0       21.28       31.77     13.92 o
   9  11   0       54.25       55.77     11.33 o
   0  12   0      198.30      202.27     17.20 o
   1  12   0      663.96      649.72      7.04 o
   2  12   0       16.90       19.26      2.84 o
   3  12   0      592.95      631.59     19.47 o
   4  12   0       85.61       87.75     17.20 o
   5  12   0        5.06        9.14      7.61 o
   6  12   0        9.95        5.13      4.75 o
   7  12   0        1.41       -0.78      7.85 o
   8  12   0        1.69       17.96     10.09 o
   9  12   0      126.66      139.41     16.45 o
   1  13   0     1390.38     1429.37     15.20 o
   2  13   0       23.47       24.29      3.46 o
   3  13   0      981.56     1018.29     17.98 o
   4  13   0      126.60      117.73      9.44 o
   5  13   0      100.71      108.13     24.28 o
   6  13   0       30.40       41.15     16.67 o
   7  13   0      113.40      114.11     14.46 o
   8  13   0        8.78       13.96      8.43 o
   9  13   0      289.10      308.48     24.16 o
   0  14   0      760.82      770.95     42.55 o
   1  14   0      492.58      439.78      8.19 o
   2  14   0       47.04       45.11      4.27 o
   3  14   0        4.93       -1.85      3.16 o
   4  14   0      439.21      429.92     32.59 o
   5  14   0      268.85      266.45     19.95 o
   6  14   0      113.33      100.39     11.95 o
   7  14   0        0.46       23.79      8.74 o
   8  14   0       66.96       64.90     18.43 o
   1  15   0     1133.98     1131.85     12.96 o
   2  15   0      424.61      444.94     13.57 o
   3  15   0      125.46      124.30      7.17 o
   4  15   0        1.60       -5.89      4.44 o
   5  15   0      154.54      142.57     39.32 o
   6  15   0      456.75      431.55     24.59 o
   7  15   0      325.60      309.80     39.14 o
   8  15   0        0.88        8.32     10.30 o
   0  16   0       23.95       23.24      4.15 o
   1  16   0      406.93      389.43     25.10 o
   2  16   0      557.03      524.55     10.14 o
   3  16   0      152.17      142.08     11.14 o
   4  16   0      297.78      279.61     11.78 o
   5  16   0      787.31      763.68     23.23 o
   6  16   0      299.91      266.43     38.38 o
   7  16   0       87.85       59.79     11.37 o
   8  16   0      468.34      458.72     39.33 o
   1  17   0        0.77       11.17      3.27 o
   2  17   0      852.43      861.91     11.67 o
   3  17   0       54.54       50.05      7.03 o
   4  17   0      260.14      252.74     14.04 o
   5  17   0      119.02      113.10     10.49 o
   6  17   0       24.60       21.59      7.31 o
   7  17   0        4.97        6.31      8.02 o
   8  17   0        0.21       13.78      7.11 o
   0  18   0      273.45      314.04     32.96 o
   1  18   0      580.17      608.64     20.94 o
   2  18   0      111.15      109.76     11.31 o
   3  18   0       76.26       89.11     10.98 o
   4  18   0      267.37      235.24     12.59 o
   5  18   0       17.72       14.25      5.19 o
   6  18   0      178.01      163.02     15.56 o
   7  18   0        0.11        5.19      7.02 o
   1  19   0      151.16      180.80     16.72 o
   2  19   0      347.36      356.47     12.45 o
   3  19   0      385.92      423.14     10.24 o
   4  19   0       84.07       75.21     13.05 o
   5  19   0        2.51        5.30      8.19 o
   6  19   0      266.83      249.70     15.15 o
   7  19   0      113.29      107.20     13.70 o
   0  20   0     3260.93     3412.79     95.31 o
   1  20   0      890.88      907.24     51.46 o
   2  20   0      393.81      373.79     21.12 o
   3  20   0      123.29      110.30     14.69 o
   4  20   0       17.00       15.54      6.87 o
   5  20   0      259.29      266.14     29.08 o
   6  20   0       87.21       82.24     15.50 o
   7  20   0       23.61        9.63      9.13 o
   1  21   0      522.45      566.21     42.54 o
   2  21   0      241.81      261.81     23.46 o
   3  21   0      142.68      127.99     10.86 o
   4  21   0        7.59       16.62      4.68 o
   5  21   0      133.82      126.91     13.00 o
   6  21   0        2.16        7.97      3.51 o
   0  22   0      235.69      196.99     17.03 o
   1  22   0     1064.03     1125.23     41.26 o
   2  22   0        0.69        2.79      4.80 o
   3  22   0        5.88       20.94      4.20 o
   4  22   0        0.26        3.54      2.43 o
   5  22   0       14.10       17.39      5.05 o
   6  22   0       22.53       22.95      8.02 o
   1  23   0        1.47       27.41      6.49 o
   2  23   0        0.28       17.22      9.71 o
   3  23   0       37.09       58.75     10.96 o
   4  23   0       69.99       65.56      7.73 o
   5  23   0        0.40        7.19      3.85 o
   0  24   0      103.45      124.19     12.88 o
   1  24   0       10.68       13.96      3.77 o
   2  24   0      352.64      464.03     46.05 o
   3  24   0        4.46       17.36      5.03 o
   4  24   0        1.33        7.45      4.74 o
   5  24   0      136.32      142.99     13.43 o
   1  25   0       52.27       58.36      7.46 o
   2  25   0       27.64       39.60     16.97 o
   3  25   0       30.70       29.06     10.71 o
   4  25   0       37.79       42.64      8.93 o
   0  26   0        7.02        5.60      5.93 o
   1  26   0        6.87       19.17      4.66 o
   2  26   0        5.07       21.23      6.40 o
   3  26   0        6.47       17.64      7.31 o
   1  27   0       47.77       39.85      8.68 o
   2  27   0       57.90       57.72     11.15 o
   0  28   0      703.11      812.59     65.94 o
 -10   1   1        0.04       19.06     13.40 o
  -9   1   1      131.84      140.48     53.07 o
  -8   1   1       47.21       38.19     18.08 o
  -7   1   1      430.36      431.05     21.49 o
  -6   1   1      148.38      130.54     14.09 o
  -5   1   1      979.78      999.53     28.33 o
  -4   1   1      156.42      161.84     17.90 o
  -3   1   1    15786.75    16484.78    149.25 o
  -2   1   1     4480.00     5188.49     32.99 o
  -1   1   1      205.75      169.27     20.83 o
   0   1   1       92.41       72.60      4.51 o
   1   1   1      766.89      700.69     12.54 o
   2   1   1     1612.77     1415.37     25.85 o
   3   1   1       64.25       48.33      8.23 o
   4   1   1      462.69      420.95     21.14 o
   5   1   1     2618.13     2555.01     54.82 o
   6   1   1       32.65       24.85      9.79 o
   7   1   1     1292.18     1314.47     45.06 o
   8   1   1       11.41       20.70     11.83 o
   9   1   1       84.35      121.16     16.54 o
 -10   2   1        0.87       50.81     16.55 o
  -9   2   1        5.90        8.15     10.41 o
  -8   2   1        1.57        9.54     11.64 o
  -7   2   1      259.40      285.62     37.56 o
  -6   2   1      156.74      122.32     12.41 o
  -5   2   1      160.83      114.65     24.28 o
  -4   2   1       35.48       29.96     11.23 o
  -3   2   1     3692.54     3550.91     50.67 o
  -2   2   1      510.27      608.73     43.76 o
  -1   2   1      609.03      529.53     13.22 o
   0   2   1        0.47        1.23      0.74 o
   1   2   1     1569.61     1487.61     26.75 o
   2   2   1     2549.14     2199.49     50.84 o
   3   2   1      128.32      106.63      9.88 o
   4   2   1        5.04       13.23     11.82 o
   5   2   1       29.04       17.94     17.14 o
   6   2   1       48.26       47.10     21.82 o
   7   2   1      339.19      313.72     18.79 o
   8   2   1       92.83       85.75     32.53 o
   9   2   1        6.03       24.33     10.96 o
 -10   3   1        1.35       11.70      5.77 o
  -9   3   1      206.66      188.63     19.44 o
  -8   3   1        1.98        2.99     10.26 o
  -7   3   1      127.65      121.40     33.35 o
  -6   3   1      369.70      361.99     18.57 o
  -5   3   1       59.88       51.04     11.54 o
  -4   3   1     1377.30     1351.60     29.67 o
  -3   3   1      457.84      408.98     38.97 o
  -2   3   1     2097.22     2315.64     40.48 o
  -1   3   1      162.44      153.66      5.60 o
   0   3   1       89.83       82.08      2.92 o
   1   3   1      349.74      265.11     20.99 o
   2   3   1      434.72      387.32     17.94 o
   3   3   1      146.13      161.80     10.77 o
   4   3   1        2.91        8.03      6.40 o
   5   3   1       98.49       92.75     13.53 o
   6   3   1       79.77       78.84     14.63 o
   7   3   1       71.62       54.22     15.68 o
   8   3   1       64.58       71.37     12.80 o
   9   3   1       43.62       77.28     14.88 o
 -10   4   1      494.20      521.46     33.23 o
  -9   4   1       79.08       78.27     16.26 o
  -8   4   1      291.52      265.27     20.61 o
  -7   4   1       13.09       34.10     11.42 o
  -6   4   1       25.34       32.80     11.97 o
  -5   4   1      565.70      664.15     24.34 o
  -4   4   1      380.10      278.67     21.82 o
  -3   4   1     1315.27     1238.03     34.05 o
  -2   4   1     5826.52     6458.01     40.01 o
  -1   4   1      105.09      111.53      5.16 o
   0   4   1    42089.82    39724.41    104.16 o
   1   4   1       22.08       67.93      6.32 o
   2   4   1     2595.53     2302.84     37.27 o
   3   4   1      467.49      412.69     29.96 o
   4   4   1        0.00        6.41      8.66 o
   5   4   1      289.17      259.02     14.91 o
   6   4   1        6.12        8.42      9.76 o
   7   4   1      308.68      315.25     42.65 o
   8   4   1        7.44       18.18      9.43 o
   9   4   1        7.85       11.93     14.16 o
 -10   5   1      193.24      199.97     26.50 o
  -9   5   1       17.69       -5.87      8.60 o
  -8   5   1      942.06      916.52     31.28 o
  -7   5   1      205.10      213.08     17.99 o
  -6   5   1      328.42      328.77     17.74 o
  -5   5   1      549.42      529.46     18.44 o
  -4   5   1       47.95       26.26      7.36 o
  -3   5   1       82.45       81.32     16.09 o
  -2   5   1      308.64      299.67     15.49 o
  -1   5   1        6.60       33.06      4.28 o
   0   5   1     2236.21     2005.29     19.92 o
   1   5   1       16.43       10.95      4.44 o
   2   5   1     1762.11     1511.41     52.83 o
   3   5   1       64.97       51.75      8.10 o
   4   5   1        7.65       10.86      7.81 o
   5   5   1      119.91      106.64     21.06 o
   6   5   1       86.97       69.78     14.29 o
   7   5   1       13.07        8.93      9.68 o
   8   5   1       32.92       28.41     12.11 o
   9   5   1       23.86       37.41     15.45 o
 -10   6   1       82.95       96.42     16.74 o
  -9   6   1       11.06       11.08      9.45 o
  -8   6   1      167.56      126.65     13.07 o
  -7   6   1      151.70      162.50     17.54 o
  -6   6   1     2924.22     3116.54     72.90 o
  -5   6   1       62.28       46.24     10.29 o
  -4   6   1      565.64      574.75     28.96 o
  -3   6   1     1307.24     1309.44     63.36 o
  -2   6   1      163.41      144.95     12.68 o
  -1   6   1     1769.24     1694.66     23.48 o
   0   6   1        0.09        1.34      0.89 o
   1   6   1       51.99       26.17      3.30 o
   2   6   1      193.15      154.14     22.29 o
   3   6   1       47.05       32.09     16.97 o
   4   6   1      842.34      808.72     30.37 o
   5   6   1        9.29       20.06     14.80 o
   6   6   1      970.23      894.49     29.09 o
   7   6   1       17.28       24.61     20.71 o
   8   6   1        2.61        9.96     12.29 o
   9   6   1      364.45      446.22     24.32 o
 -10   7   1       15.47       11.63      9.87 o
  -9   7   1       34.26       19.54      8.61 o
  -8   7   1      445.37      463.91     22.72 o
  -7   7   1       49.52       72.26     14.63 o
  -6   7   1        0.57       -0.50      9.65 o
  -5   7   1      331.89      320.41     21.36 o
  -4   7   1      381.92      381.53     20.82 o
  -3   7   1      249.36      246.29     11.89 o
  -2   7   1      288.11      256.39     13.24 o
  -1   7   1      229.05      220.36      7.60 o
   0   7   1       28.07       27.78      1.79 o
   1   7   1     1617.02     1539.90     17.79 o
   2   7   1     2135.39     2082.71     82.14 o
   3   7   1       33.33       17.48      6.45 o
   4   7   1      115.53       96.30     15.33 o
   5   7   1      927.14      954.93     40.23 o
   6   7   1     1214.12     1262.48     83.90 o
   7   7   1      434.10      393.98     39.04 o
   8   7   1      205.08      257.93     19.21 o
   9   7   1      615.91      615.96     24.99 o
 -10   8   1       25.36       22.75     10.63 o
  -9   8   1       52.15       45.47     12.04 o
  -8   8   1       84.13       63.95     13.63 o
  -7   8   1       15.53       16.29     10.47 o
  -6   8   1       33.43       10.48      9.37 o
  -5   8   1      257.56      250.56     14.04 o
  -4   8   1       58.08       47.41      9.25 o
  -3   8   1      722.83      626.96     55.41 o
  -2   8   1        1.85        6.81      1.90 o
  -1   8   1      257.43      240.59      8.11 o
   0   8   1      514.25      499.19      7.46 o
   1   8   1      263.87      259.32      5.24 o
   2   8   1     1040.65      963.71     37.44 o
   3   8   1     1500.36     1554.81     30.10 o
   4   8   1        9.13       20.35      5.91 o
   5   8   1      107.71      148.15     18.37 o
   6   8   1        1.81       -1.42     18.31 o
   7   8   1     2466.35     2569.80     74.20 o
   8   8   1        1.33        0.76     13.28 o
   9   8   1       14.27       14.33      9.67 o
 -10   9   1       76.47       85.66     22.41 o
  -9   9   1       67.33       47.09     18.08 o
  -8   9   1        4.32       25.13     10.32 o
  -7   9   1      221.10      170.09     13.80 o
  -6   9   1      111.23       98.41     13.73 o
  -5   9   1     1580.50     1630.28    172.54 o
  -4   9   1      607.62      586.42     40.37 o
  -3   9   1     1041.93      934.55     25.18 o
  -2   9   1       81.76       85.47      4.91 o
  -1   9   1      717.08      765.40      9.91 o
   0   9   1        2.28        4.84      1.82 o
   1   9   1     6027.57     6299.11     65.29 o
   2   9   1       98.66       99.20      7.65 o
   3   9   1     1410.41     1534.76     48.27 o
   4   9   1        0.15        0.80      5.81 o
   5   9   1      194.56      207.43     17.25 o
   6   9   1        3.80       12.90      9.05 o
   7   9   1       96.38       83.63     28.43 o
   8   9   1        0.06       18.76     11.71 o
   9   9   1      104.19      131.95     14.72 o
  -9  10   1       46.75       60.08     13.62 o
  -8  10   1        0.22       13.53     14.33 o
  -7  10   1      337.55      325.35     19.41 o
  -6  10   1      149.97      141.32     11.75 o
  -5  10   1       58.46       37.31      9.31 o
  -4  10   1      125.21       91.43      8.95 o
  -3  10   1       44.62       36.47      6.38 o
  -2  10   1       58.77       61.71      4.63 o
  -1  10   1    11538.90    12106.22     78.26 o
   0  10   1      532.93      542.74     11.37 o
   1  10   1      502.48      382.95     13.34 o
   2  10   1      362.53      375.66     18.14 o
   3  10   1     1066.26     1033.49     19.11 o
   4  10   1       14.18       19.77      6.49 o
   5  10   1      144.52      157.36     20.13 o
   6  10   1       86.76       97.15     13.81 o
   7  10   1        2.40       13.83     12.70 o
   8  10   1      223.22      221.03     16.81 o
   9  10   1      171.26      178.62     19.03 o
  -9  11   1        7.70        9.20      7.83 o
  -8  11   1        0.28       35.17      9.19 o
  -7  11   1       14.82       39.36     12.25 o
  -6  11   1       42.96       32.44      9.08 o
  -5  11   1      870.67      825.72     21.17 o
  -4  11   1       45.57       62.97     23.34 o
  -3  11   1      436.09      377.09     14.07 o
  -2  11   1      808.31      812.99     14.01 o
  -1  11   1      174.16      159.54      7.98 o
   0  11   1       10.86        9.06      1.64 o
   1  11   1      400.68      443.14     11.61 o
   2  11   1     1287.36     1368.91     34.05 o
   3  11   1      611.45      561.37     35.86 o
   4  11   1      254.94      266.89     16.91 o
   5  11   1      166.77      170.72     19.46 o
   6  11   1       92.24       92.95     12.52 o
   7  11   1       16.87       19.16      8.97 o
   8  11   1        0.04        2.71     18.55 o
   9  11   1      129.75      138.47     13.44 o
  -9  12   1        1.68       30.37     10.01 o
  -8  12   1       71.10       91.38     20.95 o
  -7  12   1       62.63       74.76     14.42 o
  -6  12   1       74.90       62.47     14.45 o
  -5  12   1     1022.11     1021.00     42.53 o
  -4  12   1       47.67       38.76     14.98 o
  -3  12   1      310.35      281.59     20.96 o
  -2  12   1      818.33      823.55     12.35 o
  -1  12   1        0.64        4.94      1.59 o
   0  12   1     9263.48    10540.05     58.39 o
   1  12   1       27.30       24.39      2.33 o
   2  12   1     9099.59    10417.60    254.33 o
   3  12   1       47.53       33.43     13.34 o
   4  12   1       17.26       19.32      7.20 o
   5  12   1       12.20        3.39      9.60 o
   6  12   1        8.82       11.39      8.48 o
   7  12   1       67.32       56.85     11.58 o
   8  12   1        7.77       35.46     10.67 o
  -9  13   1       40.62       29.11     10.30 o
  -8  13   1      153.55      138.44     15.42 o
  -7  13   1       35.43       48.86     12.36 o
  -6  13   1       13.59       18.03      9.07 o
  -5  13   1      163.06      150.99     13.97 o
  -4  13   1     1493.20     1530.93     34.07 o
  -3  13   1       24.52       22.56      4.98 o
  -2  13   1        1.96        4.08      1.63 o
  -1  13   1        5.34        6.30      1.31 o
   0  13   1      544.95      610.25     20.75 o
   1  13   1       21.08       22.91      1.81 o
   2  13   1     1387.72     1565.61     27.01 o
   3  13   1        8.78       15.62      6.90 o
   4  13   1      564.04      571.18     30.66 o
   5  13   1       11.64       26.63      8.94 o
   6  13   1      458.89      464.74     48.68 o
   7  13   1        6.75       11.86      4.96 o
   8  13   1       12.30       17.16     11.17 o
  -9  14   1      283.41      317.29     17.69 o
  -8  14   1      181.37      150.53     14.52 o
  -7  14   1       72.41       50.00     10.12 o
  -6  14   1     5158.17     5538.62    144.92 o
  -5  14   1        5.74        6.93      7.49 o
  -4  14   1     1743.75     1793.00     24.21 o
  -3  14   1        0.50       -3.39      2.71 o
  -2  14   1      194.80      198.28     14.38 o
  -1  14   1        0.51        2.71      1.51 o
   0  14   1       59.23       66.02      4.55 o
   1  14   1     1540.43     1519.44     15.43 o
   2  14   1       46.93       48.79      6.53 o
   3  14   1      251.49      226.72     11.54 o
   4  14   1     3778.68     3970.79     39.39 o
   5  14   1        3.21        9.53      5.74 o
   6  14   1      484.24      489.42     19.24 o
   7  14   1       70.51      101.44     12.74 o
   8  14   1       86.92      100.01     14.64 o
  -8  15   1       97.41       68.19     11.68 o
  -7  15   1      166.88      179.90     24.46 o
  -6  15   1       40.39       43.25     11.64 o
  -5  15   1        0.21       22.49      7.79 o
  -4  15   1      217.64      173.20     14.16 o
  -3  15   1      259.94      261.99     12.91 o
  -2  15   1      559.32      580.57     21.48 o
  -1  15   1        0.03        5.43      3.53 o
   0  15   1      505.98      488.20      9.22 o
   1  15   1     1510.20     1592.63     22.29 o
   2  15   1      178.28      172.22     11.85 o
   3  15   1       31.03       34.05      6.79 o
   4  15   1      103.76      107.55     10.83 o
   5  15   1      155.22      128.69     11.43 o
   6  15   1       55.32       50.83      9.11 o
   7  15   1       86.73       99.67     16.26 o
   8  15   1       68.83       67.78     12.31 o
  -8  16   1      274.94      269.24     18.98 o
  -7  16   1      394.46      355.48     28.32 o
  -6  16   1       15.31       17.47      6.86 o
  -5  16   1      346.99      325.91     18.12 o
  -4  16   1      138.69      101.04     15.91 o
  -3  16   1     1608.35     1692.84     19.76 o
  -2  16   1       10.92        5.81      1.93 o
  -1  16   1        6.97        7.68      3.14 o
   0  16   1       95.25       83.57      6.65 o
   1  16   1      230.43      199.61      7.44 o
   2  16   1      423.14      404.77     14.32 o
   3  16   1       32.85       19.94      6.67 o
   4  16   1       10.83       19.21      6.05 o
   5  16   1     1817.55     1896.02     72.67 o
   6  16   1       32.84       31.23     21.71 o
   7  16   1       81.91       93.16     13.76 o
   8  16   1        0.00       -1.90      6.76 o
  -8  17   1        8.97       19.11     10.28 o
  -7  17   1       24.19       16.75      9.13 o
  -6  17   1        0.06        2.93      5.29 o
  -5  17   1      366.21      329.56     19.25 o
  -4  17   1        2.58        9.55      6.38 o
  -3  17   1       63.05       76.54     11.30 o
  -2  17   1        0.02        6.30      4.03 o
  -1  17   1      717.97      714.36     17.58 o
   0  17   1      316.85      349.21     24.40 o
   1  17   1      247.20      248.60     13.90 o
   2  17   1      587.37      628.64     15.79 o
   3  17   1      246.53      250.45     21.61 o
   4  17   1        0.41        4.50      6.96 o
   5  17   1      118.28       90.77     11.58 o
   6  17   1        0.32       15.79      5.43 o
   7  17   1      637.21      695.00     23.19 o
  -8  18   1       33.55       37.93      9.75 o
  -7  18   1       43.29       28.74     10.18 o
  -6  18   1       66.55       64.20     11.76 o
  -5  18   1      721.90      744.01     32.35 o
  -4  18   1      163.39      149.32      8.94 o
  -3  18   1       76.17       60.96      6.12 o
  -2  18   1       55.56       54.96      6.21 o
  -1  18   1     1102.15     1259.39     32.45 o
   0  18   1      360.53      371.92     25.82 o
   1  18   1        3.35        5.36      1.45 o
   2  18   1      438.01      425.52      9.02 o
   3  18   1      156.57      173.96     15.01 o
   4  18   1        0.25        4.54      3.75 o
   5  18   1        4.83       13.73      6.25 o
   6  18   1        7.34       32.54     11.94 o
   7  18   1        0.05       10.31      8.48 o
  -7  19   1      109.90       95.09     17.44 o
  -6  19   1       22.08       21.04      8.89 o
  -5  19   1      340.28      328.25     19.19 o
  -4  19   1      346.34      356.97     13.62 o
  -3  19   1      970.20      927.46     12.39 o
  -2  19   1      509.00      456.56     25.06 o
  -1  19   1        1.93       22.32      7.72 o
   0  19   1      202.96      228.58     16.26 o
   1  19   1      118.56      109.39     10.13 o
   2  19   1       10.38       13.01      2.28 o
   3  19   1       52.72       65.15      5.94 o
   4  19   1       88.05       84.65     20.64 o
   5  19   1       90.52       82.84     16.76 o
   6  19   1        4.99        5.60      9.07 o
   7  19   1      119.76      112.91     11.20 o
  -7  20   1       12.94       16.74      7.31 o
  -6  20   1       65.56       72.96     10.71 o
  -5  20   1       28.19       22.77     12.40 o
  -4  20   1       21.60       19.32      4.23 o
  -3  20   1      808.02      788.31     14.92 o
  -2  20   1     6834.25     7336.73    158.73 o
  -1  20   1      540.07      560.45     31.67 o
   0  20   1     6732.89     7373.62    154.93 o
   1  20   1      488.83      509.78     33.20 o
   2  20   1        0.71        0.93      0.85 o
   3  20   1      230.61      238.16      7.37 o
   4  20   1        6.47       10.81      4.06 o
   5  20   1       76.50       52.69      9.83 o
   6  20   1      193.76      181.63     13.36 o
  -7  21   1        4.61        9.25      4.61 o
  -6  21   1       15.92        5.70      4.18 o
  -5  21   1        6.90        9.62      5.49 o
  -4  21   1      962.19     1011.75     12.79 o
  -3  21   1       33.35       27.97      5.46 o
  -2  21   1     4541.10     5060.39    158.91 o
  -1  21   1      104.92      117.69     10.79 o
   0  21   1     1047.07     1019.90     42.24 o
   1  21   1       10.64       14.66      4.64 o
   2  21   1     1348.72     1290.89     48.85 o
   3  21   1       72.16       58.03      6.56 o
   4  21   1      494.98      513.82     16.13 o
   5  21   1        5.64        3.25      3.56 o
   6  21   1      195.75      178.49     27.67 o
  -6  22   1       60.50       48.90     10.59 o
  -5  22   1        1.40        3.94      4.86 o
  -4  22   1      186.71      170.46      9.24 o
  -3  22   1       39.00       47.88      6.61 o
  -2  22   1       59.73      134.33     18.25 o
  -1  22   1      271.04      283.93     17.99 o
   0  22   1      134.92      139.84     27.38 o
   1  22   1       46.86       32.49      4.59 o
   2  22   1      517.80      491.43     44.78 o
   3  22   1        5.30        7.43      3.48 o
   4  22   1      133.63      145.99     19.63 o
   5  22   1        0.08        4.88      4.72 o
   6  22   1        5.11        7.39      3.87 o
  -6  23   1       47.31       51.00     11.94 o
  -5  23   1        7.08       16.53      4.91 o
  -4  23   1      104.70      118.86     13.24 o
  -3  23   1      244.60      236.97     27.67 o
  -2  23   1       11.62       23.37      7.38 o
  -1  23   1       82.71       83.29      8.43 o
   0  23   1        0.88       14.81      4.61 o
   1  23   1        0.06        3.68      2.99 o
   2  23   1      318.13      331.59     37.88 o
   3  23   1      153.20      147.60     20.33 o
   4  23   1        8.09       10.57      4.24 o
   5  23   1       23.20       20.57      4.29 o
  -5  24   1       12.04       16.46      4.41 o
  -4  24   1       96.34      102.19     13.07 o
  -3  24   1       60.21       56.21     18.61 o
  -2  24   1       16.44       20.60      7.53 o
  -1  24   1       27.27       40.81      5.50 o
   0  24   1       22.43       27.30      5.78 o
   1  24   1        3.06       11.14      6.45 o
   2  24   1       59.95       89.87     13.17 o
   3  24   1       63.27       44.02      8.65 o
   4  24   1       95.47       90.95     15.52 o
  -4  25   1        3.48        6.39      7.14 o
  -3  25   1       58.70       80.11     13.29 o
  -2  25   1        0.00       13.91      3.53 o
  -1  25   1       19.40       41.30      8.60 o
   0  25   1        4.37       10.67      2.63 o
   1  25   1       50.54       52.64      8.19 o
   2  25   1        3.72        9.36     12.29 o
   3  25   1        2.30       13.67      5.44 o
   4  25   1       26.27       30.23      8.66 o
  -4  26   1       17.05       22.04     10.12 o
  -3  26   1      126.73      166.91     20.41 o
  -2  26   1        8.92       25.27      4.22 o
  -1  26   1       21.30       21.94      4.08 o
   0  26   1       23.03       42.58     11.74 o
   1  26   1        0.54       18.24      5.80 o
   2  26   1       31.63       49.42      9.78 o
   3  26   1       64.19       44.43     14.92 o
  -3  27   1      115.39      128.15     15.07 o
  -2  27   1       65.99       72.00     10.89 o
  -1  27   1        5.83       16.22      5.52 o
   0  27   1       82.02       84.97      9.48 o
   1  27   1       56.47       44.52      8.75 o
   2  27   1       76.81      105.65     14.48 o
   0  28   1      526.92      552.12     34.16 o
 -10   0   2      442.99      472.74     36.63 o
  -9   0   2       13.04       19.19     15.09 o
  -8   0   2       14.03       -5.50     14.39 o
  -7   0   2       19.69        7.84     14.63 o
  -6   0   2       67.37      105.31     17.79 o
  -5   0   2    10846.32    12659.06    117.48 o
  -4   0   2      825.30      920.78     86.01 o
  -3   0   2    17373.78    18542.18    124.15 o
  -2   0   2   116673.54   117014.04    228.29 o
  -1   0   2      792.21      684.01     13.51 o
   1   0   2     1061.72      930.73     32.76 o
   2   0   2     8420.41     7727.15     67.05 o
   3   0   2     1058.84     1098.76     36.27 o
   4   0   2      119.98      124.39     15.68 o
   5   0   2       48.16       70.68     19.89 o
   6   0   2        0.32        3.74     13.57 o
   7   0   2       17.73       54.41     19.66 o
   8   0   2      163.37      155.16     27.26 o
   9   0   2        0.48       38.85     16.50 o
 -10   1   2        4.81       17.01     13.31 o
  -9   1   2       22.23       26.67     11.36 o
  -8   1   2       37.72       48.99     14.91 o
  -7   1   2       24.29       17.60     15.91 o
  -6   1   2       22.05       19.51     12.40 o
  -5   1   2     2647.80     2841.42     75.07 o
  -4   1   2     8388.38     9917.57    144.51 o
  -3   1   2      219.60      246.79     17.68 o
  -2   1   2    16140.09    17590.26     69.40 o
  -1   1   2     3790.16     3748.79     17.69 o
   0   1   2     4336.70     4191.79     23.61 o
   1   1   2     1134.24      895.14     32.65 o
   3   1   2       39.96       42.58      9.19 o
   4   1   2      782.65      805.06     38.26 o
   5   1   2      234.09      218.57     16.81 o
   6   1   2       16.91       15.24     10.11 o
   7   1   2      122.51      102.28     14.08 o
   8   1   2      115.24      101.59     14.11 o
   9   1   2       17.91       45.12     16.91 o
 -10   2   2       24.34        8.86     10.45 o
  -9   2   2       24.28       13.50     10.78 o
  -8   2   2        5.04       -1.53     10.94 o
  -7   2   2       74.81       53.64     35.46 o
  -6   2   2     1694.97     1882.02     45.88 o
  -5   2   2      555.15      514.66     58.74 o
  -4   2   2    14140.51    16927.09     89.42 o
  -3   2   2    10292.02    11551.46     64.84 o
  -2   2   2       38.27       73.29      7.72 o
  -1   2   2       69.78       68.23      2.91 o
   0   2   2       73.63       57.18      5.05 o
   1   2   2     4756.72     4667.50     57.04 o
   2   2   2     3004.81     2834.67     27.90 o
   3   2   2      251.25      216.37     14.75 o
   4   2   2     2030.21     2004.07     45.70 o
   5   2   2       37.01        8.91      5.46 o
   6   2   2      429.18      471.25     25.20 o
   7   2   2       10.52        4.74      9.76 o
   8   2   2       76.20       85.69     12.85 o
   9   2   2       80.22       65.74     15.26 o
 -10   3   2       53.31       46.54     12.81 o
  -9   3   2      113.48      114.13     17.92 o
  -8   3   2      121.36      107.59     45.75 o
  -7   3   2      147.38      114.43     28.84 o
  -6   3   2      772.28      752.32     30.81 o
  -5   3   2     1723.76     1734.12     63.13 o
  -3   3   2    22345.81    25317.86    109.96 o
  -2   3   2      268.39      279.91     14.73 o
  -1   3   2     1107.61     1059.51     19.61 o
   0   3   2       56.07       71.31      5.63 o
   1   3   2     3814.48     3639.15     40.66 o
   2   3   2      463.74      359.20     69.33 o
   3   3   2     1585.91     1496.62     31.18 o
   4   3   2      583.88      580.29     24.54 o
   5   3   2       52.77       18.84      9.61 o
   6   3   2       35.74       24.11      9.60 o
   7   3   2      888.27      924.14     35.93 o
   8   3   2       13.00       18.69     10.71 o
   9   3   2      227.81      224.99     21.18 o
 -10   4   2       60.84       80.58     15.14 o
  -9   4   2       51.32       55.11     13.44 o
  -8   4   2       79.72       24.34     17.79 o
  -7   4   2      464.06      478.52     23.58 o
  -6   4   2      230.51      202.95     23.75 o
  -5   4   2     1543.15     1418.46     77.64 o
  -4   4   2      111.79      122.93     12.60 o
  -2   4   2       34.43       16.66      5.40 o
  -1   4   2       67.24       94.04      8.36 o
   0   4   2        5.35       23.53      5.28 o
   1   4   2       14.92       12.58      5.92 o
   2   4   2     1778.23     1741.68     34.90 o
   3   4   2     3343.98     3386.28     59.74 o
   4   4   2        7.77       10.28     22.12 o
   5   4   2     3941.50     4144.87     84.39 o
   6   4   2        2.29       28.85     13.40 o
   7   4   2     1010.34      965.25     57.16 o
   8   4   2       18.40       30.31     17.79 o
   9   4   2        7.85       13.25      6.91 o
 -10   5   2       37.28       32.41     12.34 o
  -9   5   2      112.63      116.75     18.53 o
  -8   5   2      112.53      101.79     14.43 o
  -7   5   2      114.21       93.77     19.84 o
  -6   5   2      221.71      199.32     15.23 o
  -5   5   2      526.00      506.22     31.15 o
  -4   5   2     1085.15     1190.38     32.97 o
  -3   5   2        0.01        8.12      5.38 o
  -2   5   2       56.37       46.81      4.51 o
  -1   5   2      402.95      343.30     13.16 o
   0   5   2      141.51      123.78      4.63 o
   1   5   2      986.65      854.84     18.81 o
   2   5   2     2574.58     2602.72     43.11 o
   3   5   2      607.10      489.50     40.95 o
   4   5   2      880.80      851.26     53.48 o
   5   5   2      704.43      728.14     29.28 o
   6   5   2       10.12       43.85     16.00 o
   7   5   2      877.63      937.08     40.47 o
   8   5   2        0.04       32.67      7.98 o
   9   5   2      370.15      372.76     27.67 o
 -10   6   2        3.04       13.72      9.84 o
  -9   6   2      256.72      210.04     22.35 o
  -8   6   2       96.20       81.78     15.62 o
  -7   6   2      134.07      134.34     17.36 o
  -6   6   2      795.43      794.22     27.02 o
  -5   6   2       44.94       32.80      6.60 o
  -4   6   2      312.82      331.02     19.67 o
  -3   6   2       45.88       68.52     10.24 o
  -2   6   2      101.58      109.22      6.76 o
  -1   6   2     2790.01     2517.38     28.14 o
   0   6   2      540.85      490.74      7.69 o
   1   6   2     4323.50     4372.82     64.18 o
   2   6   2     1275.20     1236.18     36.68 o
   3   6   2      557.66      509.31     28.79 o
   4   6   2     1311.45     1344.02     95.67 o
   5   6   2       18.08       22.64     13.92 o
   6   6   2      284.16      320.80     23.29 o
   7   6   2       52.71       36.68      9.24 o
   8   6   2       54.62       65.42     12.19 o
   9   6   2      254.62      294.64     28.08 o
 -10   7   2        8.53       12.01      9.58 o
  -9   7   2       49.07       29.41     12.93 o
  -8   7   2      399.76      372.59     20.21 o
  -7   7   2      129.65      116.12     13.47 o
  -6   7   2      356.14      344.74     19.03 o
  -5   7   2       29.62        9.03     12.52 o
  -4   7   2     2749.93     2986.18     72.78 o
  -3   7   2       13.48        8.59      7.14 o
  -2   7   2       18.14       23.83      2.67 o
  -1   7   2      451.52      421.75      9.87 o
   0   7   2     1951.59     1936.80     21.09 o
   1   7   2       74.46       70.66      8.90 o
   2   7   2     2332.22     2277.20     40.15 o
   3   7   2      644.97      609.27     23.40 o
   4   7   2      172.13      104.53     32.00 o
   5   7   2      258.06      243.59     19.63 o
   6   7   2      609.14      663.45     42.06 o
   7   7   2      199.57      204.88     16.71 o
   8   7   2        4.32       14.51      8.12 o
   9   7   2       30.63       26.57     10.97 o
 -10   8   2      167.03       93.32     28.79 o
  -9   8   2       21.17       14.36     14.98 o
  -8   8   2       56.77       36.87     11.17 o
  -7   8   2      316.30      329.34     22.04 o
  -6   8   2      202.67      218.17     19.82 o
  -5   8   2      276.06      208.27     13.83 o
  -4   8   2      278.30      280.12     16.91 o
  -3   8   2        2.53       21.80      6.03 o
  -2   8   2     3024.34     3169.22     32.52 o
  -1   8   2      385.10      376.17      8.09 o
   0   8   2    19684.97    21142.35    106.93 o
   1   8   2       63.91       61.16      5.68 o
   2   8   2     7392.19     7774.77    148.43 o
   3   8   2       37.96       42.58      7.51 o
   4   8   2       12.49        9.59      7.41 o
   5   8   2      146.64      137.45     28.84 o
   6   8   2      262.49      300.52     30.19 o
   7   8   2       80.69       87.27     12.73 o
   8   8   2      200.05      245.65     35.05 o
   9   8   2       13.64       29.29      9.77 o
 -10   9   2       18.13       15.69     13.28 o
  -9   9   2       93.88      103.78     17.60 o
  -8   9   2      105.39       82.95     14.56 o
  -7   9   2        1.04        3.70     12.81 o
  -6   9   2       16.52       16.37      8.69 o
  -5   9   2      340.08      308.22     17.61 o
  -4   9   2      584.25      646.55     21.82 o
  -3   9   2        0.08        5.85      9.30 o
  -2   9   2     2380.35     2525.44     26.45 o
  -1   9   2       30.99       26.25      2.20 o
   0   9   2     5586.69     5579.70     44.54 o
   1   9   2      217.06      241.99      9.21 o
   2   9   2     2109.86     2362.50     42.91 o
   3   9   2      999.29      985.35     19.92 o
   4   9   2      418.94      425.81     25.77 o
   5   9   2        0.05       10.80      9.30 o
   6   9   2        0.07       -0.06      7.36 o
   7   9   2       94.30      149.69     17.03 o
   8   9   2       30.66       46.06     12.82 o
 -10  10   2        3.93       30.06     12.09 o
  -9  10   2      150.95      140.31     18.66 o
  -8  10   2        9.90        6.70      8.06 o
  -7  10   2      198.97      184.49     16.84 o
  -6  10   2      733.53      669.01     22.48 o
  -5  10   2       15.32       25.89      8.89 o
  -4  10   2     1348.78     1348.58     56.33 o
  -3  10   2      125.90       95.17     14.10 o
  -2  10   2        1.72        8.66      1.95 o
  -1  10   2      161.18      127.01      5.59 o
   0  10   2      122.97      137.62      6.33 o
   1  10   2      400.38      482.11     15.67 o
   2  10   2       30.15       35.05      8.37 o
   3  10   2      184.71      171.31     13.69 o
   4  10   2       58.68       66.95      9.69 o
   5  10   2       19.10       32.00     11.88 o
   6  10   2      378.56      365.44     23.54 o
   7  10   2       93.73      100.73     25.45 o
   8  10   2        2.35       18.68      8.64 o
  -9  11   2       92.08      111.27     15.28 o
  -8  11   2       34.42       22.57     26.27 o
  -7  11   2      162.76      134.65     12.36 o
  -6  11   2        2.96       -7.71     11.06 o
  -5  11   2       29.14       39.80      9.53 o
  -4  11   2       14.74       18.60      6.04 o
  -3  11   2      281.36      255.39     11.15 o
  -2  11   2     1134.09     1142.08     20.67 o
  -1  11   2      475.10      496.55     14.77 o
   0  11   2      392.71      395.56      8.22 o
   1  11   2       17.75       22.17      2.59 o
   2  11   2      235.47      274.06     26.34 o
   3  11   2      666.35      699.23     18.74 o
   4  11   2      224.35      212.16     24.87 o
   5  11   2        9.22       11.53      7.64 o
   6  11   2      422.87      381.51     35.38 o
   7  11   2      211.74      197.71     16.53 o
   8  11   2      128.32      132.25     18.52 o
  -9  12   2       26.54       32.57     10.20 o
  -8  12   2       58.67       57.20     16.03 o
  -7  12   2       78.77       78.59     10.18 o
  -6  12   2      108.15       92.93     15.76 o
  -5  12   2      625.12      571.52     17.18 o
  -4  12   2       40.59       50.78     12.87 o
  -3  12   2       10.40       15.51      5.73 o
  -2  12   2     1117.12     1074.53     13.69 o
  -1  12   2        2.22        5.11      1.02 o
   0  12   2      274.76      286.14      6.98 o
   1  12   2      222.15      226.85     10.45 o
   2  12   2      841.44      896.75     47.16 o
   3  12   2      153.35      106.40      9.84 o
   4  12   2       15.09       20.70      8.85 o
   5  12   2      632.51      598.31     20.54 o
   6  12   2       23.94       24.67      6.93 o
   7  12   2      284.49      296.56     23.45 o
   8  12   2       19.37       21.79      9.72 o
  -9  13   2       64.52       58.72     14.51 o
  -8  13   2       28.54       22.98      9.32 o
  -7  13   2       35.68       36.06     11.00 o
  -6  13   2      415.81      384.37     17.75 o
  -5  13   2       17.08       13.76      8.31 o
  -4  13   2      232.22      210.73     20.77 o
  -3  13   2       21.94       16.89      2.97 o
  -2  13   2      248.87      243.69      7.98 o
  -1  13   2        3.91        5.67      2.11 o
   0  13   2      194.54      196.90      7.06 o
   1  13   2      927.79      936.40     20.99 o
   2  13   2      800.22      820.69     33.64 o
   3  13   2       33.73       34.19     14.39 o
   4  13   2       29.45       35.99     10.76 o
   5  13   2      276.52      338.04     56.99 o
   6  13   2       23.22       11.39     11.29 o
   7  13   2      687.66      758.34     25.50 o
   8  13   2        0.06        8.77      9.95 o
  -9  14   2        5.87        9.57      6.47 o
  -8  14   2      603.56      639.73     44.99 o
  -7  14   2       52.74       48.04     14.28 o
  -6  14   2      410.99      362.66     17.00 o
  -5  14   2      179.14      141.83     11.10 o
  -4  14   2       42.94       47.76      7.78 o
  -3  14   2      184.95      159.90     17.63 o
  -2  14   2       46.08       29.31      3.31 o
  -1  14   2       75.02       87.54      4.20 o
   0  14   2       71.14       69.20      3.95 o
   1  14   2      489.00      427.15     15.68 o
   2  14   2      291.46      270.16     16.44 o
   3  14   2       25.64       20.18      5.21 o
   4  14   2      644.99      676.83     26.61 o
   5  14   2        2.76       18.36      6.70 o
   6  14   2       60.74       17.79     10.18 o
   7  14   2       96.91      114.34     13.44 o
   8  14   2       26.99       25.57      7.77 o
  -9  15   2       76.18       77.68     19.72 o
  -8  15   2      185.76      139.29     23.40 o
  -7  15   2      172.02      174.30     17.44 o
  -6  15   2       15.97       27.20      8.72 o
  -5  15   2       27.14       34.47      9.13 o
  -4  15   2     1221.73     1181.22     66.76 o
  -3  15   2      230.53      238.24     10.94 o
  -2  15   2      662.98      653.87     15.12 o
  -1  15   2     1544.17     1665.11     34.57 o
   0  15   2      628.25      666.77     14.86 o
   1  15   2     2536.07     2702.31     47.65 o
   2  15   2       14.57       12.13      4.90 o
   3  15   2       52.30       50.42     11.76 o
   4  15   2        4.07       14.27     21.76 o
   5  15   2        5.76       17.07     16.97 o
   6  15   2       21.47       19.14      8.33 o
   7  15   2       25.73       32.82      7.78 o
  -8  16   2       31.45       15.34     19.01 o
  -7  16   2      347.01      376.92     37.68 o
  -6  16   2        0.33       12.49      8.95 o
  -5  16   2      177.54      144.43     13.36 o
  -4  16   2      584.24      534.53     15.15 o
  -3  16   2       96.77       97.63     10.82 o
  -2  16   2      864.53      796.14     12.67 o
  -1  16   2       82.57       71.97      8.01 o
   0  16   2      266.96      231.20     13.12 o
   1  16   2      416.80      394.11     22.08 o
   2  16   2       38.76       42.37      7.42 o
   3  16   2       12.27       25.86      8.01 o
   4  16   2        6.01        5.34      6.59 o
   5  16   2       19.73        2.12     11.99 o
   6  16   2      202.99      201.77     15.75 o
   7  16   2       20.86       33.55      9.26 o
  -8  17   2       24.06       25.16     17.96 o
  -7  17   2       38.45       27.99     15.45 o
  -6  17   2     1286.77     1414.23     26.27 o
  -5  17   2       56.27       41.71      9.16 o
  -4  17   2     1245.27     1334.83     20.26 o
  -3  17   2     1370.33     1321.87     16.87 o
  -2  17   2      617.78      613.52     17.42 o
  -1  17   2       60.79       61.61      6.40 o
   0  17   2      215.91      222.39      7.91 o
   1  17   2        7.60        8.29      3.42 o
   2  17   2      381.88      354.73     18.93 o
   3  17   2        2.36       11.15      6.38 o
   4  17   2      264.00      255.53     18.20 o
   5  17   2       17.18        3.64      6.90 o
   6  17   2       85.94       60.98     10.47 o
   7  17   2       11.61       24.05      8.12 o
  -8  18   2        0.03       12.29      7.20 o
  -7  18   2       18.14       23.82      6.08 o
  -6  18   2      907.07      938.48     36.39 o
  -5  18   2      151.33      126.81     10.99 o
  -4  18   2     1438.63     1533.93     35.49 o
  -3  18   2      293.42      248.41     10.90 o
  -2  18   2       13.84        5.86      3.97 o
  -1  18   2        6.83        6.98      3.17 o
   0  18   2       30.76       22.03      3.22 o
   1  18   2      240.09      190.32      8.22 o
   2  18   2      635.95      624.95     22.48 o
   3  18   2       14.26       11.65      4.00 o
   4  18   2       24.44       11.01     10.53 o
   5  18   2        4.88        7.50      5.85 o
   6  18   2      150.06      116.34     18.59 o
   7  18   2        7.08       12.54      6.33 o
  -8  19   2       42.56       33.04      9.89 o
  -7  19   2       73.05       52.10     16.91 o
  -6  19   2      105.44       93.96     16.62 o
  -5  19   2      578.26      571.03     21.22 o
  -4  19   2      891.11      917.46     32.51 o
  -3  19   2      226.82      234.10      9.15 o
  -2  19   2      517.15      516.87     21.82 o
  -1  19   2       15.25       21.53      3.64 o
   0  19   2        5.12        9.65      3.14 o
   1  19   2       67.33       73.11      5.51 o
   2  19   2        0.03        3.87      2.46 o
   3  19   2      228.53      236.73     12.68 o
   4  19   2       20.22       14.15      4.94 o
   5  19   2      456.09      432.63     44.35 o
   6  19   2        5.75        2.49      7.55 o
  -7  20   2       84.56       72.64     13.00 o
  -6  20   2        2.64        6.50      3.99 o
  -5  20   2      135.62      126.03     11.36 o
  -4  20   2       45.30       53.48      6.85 o
  -3  20   2      862.90      845.53     44.39 o
  -2  20   2      835.24      897.27     24.01 o
  -1  20   2      681.26      695.11     13.97 o
   0  20   2      596.29      635.18     18.60 o
   1  20   2      188.03      160.05      6.99 o
   2  20   2       21.31       11.75      3.14 o
   3  20   2       16.83       15.58      4.15 o
   4  20   2       30.43       27.67     10.47 o
   5  20   2       31.91       31.66      6.93 o
   6  20   2        0.00        5.82      4.63 o
  -7  21   2      164.85      156.15     11.94 o
  -6  21   2       12.82        3.29      3.57 o
  -5  21   2      181.25      153.61      9.08 o
  -4  21   2       27.51       16.54      4.90 o
  -3  21   2        1.55        8.43      5.48 o
  -2  21   2      140.13      135.03     10.08 o
  -1  21   2      400.85      402.96     47.73 o
   0  21   2      300.12      306.14     20.54 o
   1  21   2      115.41       88.13     10.17 o
   2  21   2      106.44       97.80     11.23 o
   3  21   2      409.81      491.08     16.88 o
   4  21   2       38.32       34.78      6.52 o
   5  21   2       32.65       36.33      6.57 o
   6  21   2        3.01       28.99      9.21 o
  -6  22   2        0.30        8.54      4.58 o
  -5  22   2        5.33        6.98      3.58 o
  -4  22   2      271.89      279.77     18.21 o
  -3  22   2      372.62      355.60     11.88 o
  -2  22   2        0.02        8.74      3.06 o
  -1  22   2      310.51      314.77     20.58 o
   0  22   2      123.30      114.60     10.39 o
   1  22   2      975.96     1096.66     41.77 o
   2  22   2        3.52       12.62      6.07 o
   3  22   2      112.90      126.14     18.04 o
   4  22   2      139.39      161.35      9.93 o
   5  22   2       38.47       39.85      7.18 o
  -6  23   2       40.27       34.20      9.29 o
  -5  23   2       25.83       27.19      5.54 o
  -4  23   2      129.20      110.08      8.53 o
  -3  23   2      218.11      201.88     20.35 o
  -2  23   2      114.72      124.77     12.10 o
  -1  23   2       59.51       53.90      6.57 o
   0  23   2        0.66       15.60      3.01 o
   1  23   2      373.33      356.54     38.38 o
   2  23   2       34.59       41.45      8.90 o
   3  23   2      186.88      178.18     15.18 o
   4  23   2       22.43       25.16      6.06 o
   5  23   2       51.67       65.30      8.14 o
  -5  24   2       23.22       18.18      3.74 o
  -4  24   2       66.63       56.66      9.56 o
  -3  24   2       11.94       22.16     11.06 o
  -2  24   2       84.89       87.18      9.06 o
  -1  24   2       65.69       55.82      8.88 o
   0  24   2       89.72      103.52     12.12 o
   1  24   2      107.73      140.47     15.22 o
   2  24   2       68.91       97.15     13.21 o
   3  24   2      113.52      109.45     17.72 o
   4  24   2      149.32      169.96     13.29 o
  -5  25   2       50.09       45.82      8.49 o
  -4  25   2       63.15       68.98     16.73 o
  -3  25   2      139.25      156.89     18.26 o
  -2  25   2      190.73      183.14     12.02 o
  -1  25   2        5.43       12.40      3.88 o
   0  25   2      297.75      327.42     19.74 o
   1  25   2       17.51       29.92      8.35 o
   2  25   2        0.49        7.09      7.20 o
   3  25   2       24.13       41.31     10.82 o
  -4  26   2       65.09       57.89     14.51 o
  -3  26   2       52.60       46.94     11.41 o
  -2  26   2       25.15       23.72      6.45 o
  -1  26   2        3.72       22.60      4.37 o
   0  26   2        8.56       17.23      4.85 o
   1  26   2        2.70        3.86     15.91 o
   2  26   2       16.35       32.79      8.76 o
  -3  27   2      103.72      137.56     26.85 o
  -2  27   2       28.05       22.65      4.54 o
  -1  27   2       12.87       23.75      5.17 o
   0  27   2       29.15       26.59      5.31 o
   1  27   2        6.12       18.73      6.73 o
 -10   1   3      153.11      156.49     18.54 o
  -9   1   3      139.24      137.98     21.04 o
  -8   1   3      328.33      333.80     23.05 o
  -7   1   3      665.34      620.10     26.00 o
  -6   1   3      362.39      434.02     38.32 o
  -5   1   3     4440.69     5469.48     70.83 o
  -4   1   3     2265.30     2440.12     55.03 o
  -3   1   3     2643.31     2860.56     39.38 o
  -2   1   3     4046.78     3895.28     33.26 o
  -1   1   3     4241.47     3922.78     13.79 o
   0   1   3      658.76      639.12     39.55 o
   1   1   3      279.42      296.59     39.49 o
   2   1   3     1443.47     1389.38     80.62 o
   3   1   3     2159.48     2033.26     97.12 o
   4   1   3        0.27       70.32     38.91 o
   5   1   3      612.53      610.40     28.88 o
   6   1   3       88.21       76.58     11.71 o
   7   1   3        0.90       18.13      5.96 o
   8   1   3       31.20       36.88     10.26 o
   9   1   3        2.66       16.84     11.91 o
 -10   2   3        5.90       15.42     27.73 o
  -9   2   3        2.03        0.30     17.20 o
  -8   2   3      148.74      127.50     20.11 o
  -7   2   3       40.12       24.53     11.48 o
  -6   2   3     1240.18     1271.09     86.77 o
  -5   2   3        0.07       -2.78      9.96 o
  -4   2   3      466.67      476.36     38.33 o
  -3   2   3      393.64      461.03     36.87 o
  -2   2   3       78.37       74.19      4.71 o
  -1   2   3     2565.62     2399.99     22.22 o
   0   2   3        1.89       -5.21      3.83 o
   1   2   3      759.93      744.39     18.82 o
   2   2   3     2407.22     2451.74     43.38 o
   3   2   3       24.60       20.31     12.40 o
   4   2   3      977.15     1100.76     29.32 o
   5   2   3      135.90      135.53     18.78 o
   6   2   3      573.23      552.89     28.94 o
   7   2   3        4.66        7.13     13.46 o
   8   2   3        0.29       11.36     10.71 o
   9   2   3        9.91       22.57     18.96 o
 -10   3   3       28.86       27.86     20.07 o
  -9   3   3        0.53        8.08     10.48 o
  -8   3   3      899.36      902.92     43.12 o
  -7   3   3        4.98       26.88     19.13 o
  -6   3   3     2834.62     3238.22     73.08 o
  -5   3   3      243.94      275.22     24.02 o
  -4   3   3       89.15       80.76     10.19 o
  -3   3   3       34.09       32.70      6.70 o
  -2   3   3      238.43      227.38     13.00 o
  -1   3   3     2651.07     2430.91     22.06 o
   0   3   3      308.49      289.88     17.03 o
   1   3   3      933.69      834.74     33.17 o
   2   3   3      969.70      971.50     38.03 o
   3   3   3      159.34      136.99     12.60 o
   4   3   3     1041.89     1007.32     32.18 o
   5   3   3       19.25       26.06     36.98 o
   6   3   3        2.26        3.93      6.82 o
   7   3   3       32.60       20.90     12.17 o
   8   3   3        3.97        4.20     19.78 o
 -10   4   3      493.11      539.88     26.21 o
  -9   4   3      222.48      213.95     39.61 o
  -8   4   3      219.86      160.93     36.80 o
  -7   4   3      148.30      129.23     20.71 o
  -6   4   3       39.24       32.22     16.38 o
  -5   4   3     2923.54     3669.77     76.41 o
  -4   4   3       94.66      106.07     11.21 o
  -3   4   3      444.41      503.77     38.03 o
  -2   4   3      201.01      187.32     11.42 o
  -1   4   3      331.79      299.60     18.28 o
   0   4   3      481.12      456.20     11.15 o
   1   4   3      628.01      633.89     23.46 o
   2   4   3      440.03      433.38     29.78 o
   3   4   3      449.30      455.84     46.98 o
   4   4   3      272.39      281.31     23.08 o
   5   4   3      126.64      131.09     19.72 o
   6   4   3       66.75       76.11     12.57 o
   7   4   3       34.52       15.48     11.88 o
   8   4   3       55.72       68.14     13.96 o
 -10   5   3      231.14      202.40     17.64 o
  -9   5   3      211.87      177.71     23.64 o
  -8   5   3      508.63      469.44     38.85 o
  -7   5   3      267.84      284.89     20.18 o
  -6   5   3        2.38       25.07      6.02 o
  -5   5   3     2023.78     2308.92     67.79 o
  -4   5   3        0.01       14.64      7.20 o
  -3   5   3     1645.21     1859.15     51.37 o
  -2   5   3     2352.17     2302.23     29.87 o
  -1   5   3      894.88      775.31     11.29 o
   0   5   3      111.33       62.83      5.36 o
   1   5   3      696.03      687.63     36.92 o
   2   5   3        5.16        9.62      4.69 o
   3   5   3      405.02      347.64     37.39 o
   4   5   3        8.25        6.87      8.35 o
   5   5   3       74.59       58.79     16.73 o
   6   5   3       12.01       16.05      8.66 o
   7   5   3       13.93       23.77      9.21 o
   8   5   3        2.83       16.83     10.82 o
 -10   6   3        4.12       11.06     12.70 o
  -9   6   3       84.16       48.10     27.85 o
  -8   6   3      743.29      729.20     80.21 o
  -7   6   3       18.04       28.17     11.54 o
  -6   6   3      668.04      738.63     30.97 o
  -5   6   3        4.53       -0.24      3.85 o
  -4   6   3      874.86      979.96     34.24 o
  -3   6   3        7.19       15.84      7.08 o
  -2   6   3       61.47       52.21      5.77 o
  -1   6   3      232.28      228.24      7.59 o
   0   6   3       87.21       82.79      4.80 o
   1   6   3        4.82       -1.30      5.58 o
   2   6   3      247.44      223.35     10.46 o
   3   6   3      369.41      387.20     32.30 o
   4   6   3      150.45      158.70     13.20 o
   5   6   3        0.00       -7.83      9.23 o
   6   6   3       72.86       65.32     15.91 o
   7   6   3      591.79      686.06     39.31 o
   8   6   3       45.04       30.66     13.05 o
 -10   7   3      313.97      318.58     70.74 o
  -9   7   3        5.15       21.88     13.98 o
  -8   7   3      103.75       82.37     15.89 o
  -7   7   3      212.98      180.38     37.56 o
  -6   7   3        5.99       26.72      8.76 o
  -5   7   3      593.64      730.27     60.85 o
  -4   7   3       10.15        8.56      8.48 o
  -3   7   3      104.15       97.16      8.80 o
  -2   7   3      419.05      409.40     25.36 o
  -1   7   3       58.94       41.13      4.43 o
   0   7   3        2.34        7.97      1.47 o
   1   7   3       15.19       23.02     17.90 o
   2   7   3       79.81       49.69      9.06 o
   3   7   3      446.26      451.21     15.87 o
   4   7   3      137.57      125.01     11.69 o
   5   7   3       88.85       92.96     29.60 o
   6   7   3      261.32      246.33     26.04 o
   7   7   3     2459.45     2856.92     73.66 o
   8   7   3       56.01       61.16     14.20 o
 -10   8   3      172.69      132.52     16.96 o
  -9   8   3        3.15       17.25     13.87 o
  -8   8   3      156.21      159.53     18.25 o
  -7   8   3       13.16       19.11     10.11 o
  -6   8   3      198.96      176.05     31.24 o
  -5   8   3      200.02      185.49     15.23 o
  -4   8   3      332.14      376.44     29.77 o
  -3   8   3      306.50      359.48     24.42 o
  -2   8   3        5.27       12.89      3.11 o
  -1   8   3     1224.66     1171.85     14.29 o
   0   8   3      511.33      472.95     11.36 o
   1   8   3      273.35      296.63     26.78 o
   2   8   3      983.96     1017.93     49.97 o
   3   8   3      805.29      770.16     26.09 o
   4   8   3       76.85       65.49     10.25 o
   5   8   3     2031.48     2138.74     47.30 o
   6   8   3       13.54       25.50     10.99 o
   7   8   3      861.50      955.86     57.42 o
   8   8   3      121.21      149.80     17.69 o
 -10   9   3      218.02      229.98     18.66 o
  -9   9   3       34.32       19.92     10.01 o
  -8   9   3       41.48       39.55     20.30 o
  -7   9   3       22.86       26.71     11.29 o
  -6   9   3      524.00      464.11     52.25 o
  -5   9   3      352.70      365.85     24.12 o
  -4   9   3      171.43      195.06     18.68 o
  -3   9   3      389.61      418.61     25.57 o
  -2   9   3       12.32       11.21      2.20 o
  -1   9   3     2498.01     2499.79     28.71 o
   0   9   3     1082.35     1048.09     20.68 o
   1   9   3      114.46      158.76      8.13 o
   2   9   3        0.02       12.10      5.87 o
   3   9   3        8.02        7.93     19.42 o
   4   9   3      172.83      156.03     29.84 o
   5   9   3      375.70      322.06     19.58 o
   6   9   3      390.66      403.50     29.66 o
   7   9   3       28.29       14.53      8.80 o
   8   9   3        4.68       14.26     10.47 o
 -10  10   3       23.16       29.08     10.89 o
  -9  10   3        0.44       11.14      8.84 o
  -8  10   3       16.94       11.59      8.43 o
  -7  10   3      107.85       82.98     12.97 o
  -6  10   3       56.01       56.75     11.30 o
  -5  10   3       13.22       21.10      6.78 o
  -4  10   3       52.49       41.48      7.45 o
  -3  10   3     1669.38     1648.06     29.84 o
  -2  10   3      530.69      510.53     19.30 o
  -1  10   3     1057.19     1225.32     18.02 o
   0  10   3       83.49       90.59      5.33 o
   1  10   3      627.68      687.32     15.23 o
   2  10   3      116.42      162.68     12.29 o
   3  10   3      911.07      909.93     21.39 o
   4  10   3     1978.58     1945.31     50.90 o
   5  10   3       26.72       24.87     11.55 o
   6  10   3       24.91       11.56      9.71 o
   7  10   3      152.17      174.19     21.12 o
   8  10   3       76.45       76.90     15.67 o
 -10  11   3       62.77       68.61     18.33 o
  -9  11   3      301.34      230.55     20.42 o
  -8  11   3        0.03       14.52      8.76 o
  -7  11   3      192.99      181.90     14.14 o
  -6  11   3       19.80       25.41      6.92 o
  -5  11   3       33.47       37.73     19.25 o
  -4  11   3      174.45      199.98     14.91 o
  -3  11   3       10.57       11.09      3.86 o
  -2  11   3      791.01      770.72     17.09 o
  -1  11   3        1.06        1.54      2.71 o
   0  11   3     1265.85     1323.76     17.12 o
   1  11   3     1802.81     1964.81     26.28 o
   2  11   3      122.57      133.16     11.23 o
   3  11   3       25.17       23.76     10.16 o
   4  11   3      176.37      148.64     25.98 o
   5  11   3      162.96      148.05     13.88 o
   6  11   3        0.71        7.01     13.87 o
   7  11   3        4.59       -2.10      7.64 o
   8  11   3      109.13       92.36     39.55 o
  -9  12   3       55.61       38.85     11.15 o
  -8  12   3        5.56       20.95      9.54 o
  -7  12   3      112.15      115.42     16.50 o
  -6  12   3       13.64       39.36      9.37 o
  -5  12   3     1109.91      982.56     25.72 o
  -4  12   3       36.88       33.45      5.45 o
  -3  12   3      409.99      426.04     19.64 o
  -2  12   3      940.80      993.77     41.67 o
  -1  12   3      310.29      332.44      8.40 o
   0  12   3     9797.78    10431.91    265.60 o
   1  12   3      100.24       88.76      6.21 o
   2  12   3      343.00      417.67     37.80 o
   3  12   3      153.06      125.05     21.59 o
   4  12   3      339.61      334.79     24.87 o
   5  12   3       34.36       33.02     11.12 o
   6  12   3        8.23        5.59      6.76 o
   7  12   3       84.56      111.41     20.71 o
   8  12   3       47.82       49.97     15.04 o
  -9  13   3       20.67        4.71     19.78 o
  -8  13   3      209.88      192.90     14.31 o
  -7  13   3       61.39       52.32     16.32 o
  -6  13   3       27.78       26.51      5.48 o
  -5  13   3       22.57       33.26      7.39 o
  -4  13   3        6.00       12.41      5.68 o
  -3  13   3     1200.00     1179.96     20.14 o
  -2  13   3       74.55       45.76      4.41 o
  -1  13   3       19.00       22.27      2.05 o
   0  13   3       43.21       37.07      6.11 o
   1  13   3       90.94      105.17      6.85 o
   2  13   3      479.74      509.26     24.19 o
   3  13   3      323.02      311.16     39.96 o
   4  13   3      969.79     1001.28     27.33 o
   5  13   3      227.93      218.70     18.48 o
   6  13   3      134.37      126.55     27.38 o
   7  13   3      126.10      111.73     16.90 o
  -9  14   3      345.29      316.52     19.81 o
  -8  14   3      242.19      203.77     28.14 o
  -7  14   3      137.18      139.94     17.38 o
  -6  14   3     1628.31     1624.42     85.42 o
  -5  14   3       47.68       38.88      8.64 o
  -4  14   3       81.61       77.20     12.47 o
  -3  14   3     1849.77     1777.33     29.71 o
  -2  14   3       35.76       35.31      3.49 o
  -1  14   3      268.64      256.31      9.53 o
   0  14   3        3.57        5.04      1.46 o
   1  14   3      849.75      888.51     25.05 o
   2  14   3      286.20      273.30     21.45 o
   3  14   3      481.75      455.55     17.68 o
   4  14   3      131.57      113.72     18.31 o
   5  14   3       76.63       74.98     12.20 o
   6  14   3      684.42      772.63     28.99 o
   7  14   3        0.99       12.93      6.44 o
  -9  15   3       36.20       49.22     11.84 o
  -8  15   3      455.79      495.34     57.16 o
  -7  15   3        6.55       10.18     14.74 o
  -6  15   3        8.40       21.06     12.64 o
  -5  15   3       20.20       26.82      7.78 o
  -4  15   3       16.83       26.93      6.44 o
  -3  15   3      362.99      374.01      9.49 o
  -2  15   3        0.31        6.27      1.75 o
  -1  15   3      747.70      709.82     19.30 o
   0  15   3      303.05      308.10      7.87 o
   1  15   3      210.24      210.74      8.97 o
   2  15   3      228.36      234.51     15.32 o
   3  15   3      379.98      422.57     26.21 o
   4  15   3        1.08        0.84      6.23 o
   5  15   3      295.66      254.66     15.00 o
   6  15   3       70.55       90.13     11.02 o
   7  15   3       38.18       37.13     11.71 o
  -9  16   3        6.93        4.79      6.85 o
  -8  16   3      102.07       75.82     29.43 o
  -7  16   3       25.01       15.50     11.47 o
  -6  16   3      380.06      316.17     15.14 o
  -5  16   3      276.93      268.66     15.56 o
  -4  16   3       43.17       35.79      7.55 o
  -3  16   3      782.62      727.92     18.64 o
  -2  16   3      421.73      367.17     12.48 o
  -1  16   3       29.69       28.26      3.42 o
   0  16   3      744.77      741.71     13.60 o
   1  16   3      111.68      110.31     10.12 o
   2  16   3       64.80       62.38     14.22 o
   3  16   3     1169.00     1212.97     45.73 o
   4  16   3      124.74      104.75      9.63 o
   5  16   3      576.28      574.27     25.53 o
   6  16   3       29.54       11.39      7.14 o
   7  16   3       38.04       34.68     10.03 o
  -8  17   3       74.14       50.64     11.69 o
  -7  17   3      133.71      117.50     14.10 o
  -6  17   3      457.63      440.77     15.87 o
  -5  17   3       95.82       90.27     11.41 o
  -4  17   3       14.41       21.79      6.46 o
  -3  17   3       20.02       24.79      4.17 o
  -2  17   3      146.68      162.04     10.16 o
  -1  17   3       14.54       12.48      3.40 o
   0  17   3      167.54      157.53     11.01 o
   1  17   3       33.77       33.69      5.38 o
   2  17   3      457.73      471.94     24.22 o
   3  17   3       51.27       25.89      6.73 o
   4  17   3       39.85       22.92     13.81 o
   5  17   3      169.77      164.77     13.01 o
   6  17   3       36.37       25.34     12.40 o
  -8  18   3      110.79      108.55     13.49 o
  -7  18   3      324.47      297.76     15.33 o
  -6  18   3      114.86       94.97     22.76 o
  -5  18   3      240.62      245.74     10.93 o
  -4  18   3      160.67      161.13     16.60 o
  -3  18   3       53.89       52.10      7.58 o
  -2  18   3      281.51      281.92     16.62 o
  -1  18   3      305.17      295.28     17.50 o
   0  18   3       34.91       28.52      8.28 o
   1  18   3      881.35      909.26     17.94 o
   2  18   3      231.19      183.05     11.62 o
   3  18   3        6.80       15.32      7.06 o
   4  18   3      162.03      147.04     12.82 o
   5  18   3        7.69       21.37      8.43 o
   6  18   3        7.66       24.23      9.26 o
  -8  19   3        8.44       23.94     12.64 o
  -7  19   3      269.42      289.02     15.45 o
  -6  19   3       28.27       27.93      7.25 o
  -5  19   3     1075.07     1083.97     19.53 o
  -4  19   3     2779.28     2796.20     69.47 o
  -3  19   3        9.02        3.68      2.81 o
  -2  19   3      215.48      193.48     12.14 o
  -1  19   3       38.90       46.78      5.72 o
   0  19   3        0.18        4.92      2.87 o
   1  19   3     1372.28     1308.99     19.87 o
   2  19   3       51.70       30.75      5.26 o
   3  19   3      468.32      477.76     25.50 o
   4  19   3      131.87      130.52     10.54 o
   5  19   3       76.51       72.74     11.61 o
   6  19   3        1.35        1.12      5.14 o
  -7  20   3       42.92       30.42      7.55 o
  -6  20   3      106.91       98.18      9.83 o
  -5  20   3      563.35      567.52     23.94 o
  -4  20   3     1014.81     1049.79     14.73 o
  -3  20   3      422.16      446.47     20.20 o
  -2  20   3     3920.97     4258.91     48.34 o
  -1  20   3      162.94      131.08     13.07 o
   0  20   3      182.17      142.80     10.22 o
   1  20   3      246.19      227.67     19.89 o
   2  20   3      148.30      109.70     10.46 o
   3  20   3       35.39       31.16      7.90 o
   4  20   3       18.37       15.11      5.95 o
   5  20   3        0.03        8.22      5.59 o
  -7  21   3      106.02       99.83     14.59 o
  -6  21   3      372.42      323.26     13.55 o
  -5  21   3        3.36        5.81      3.69 o
  -4  21   3     2808.39     3223.57     34.47 o
  -3  21   3     1191.92     1171.82     22.25 o
  -2  21   3       57.31       60.61     13.93 o
  -1  21   3        3.26        6.73      2.94 o
   0  21   3      538.89      482.70     24.19 o
   1  21   3      239.43      226.31     27.74 o
   2  21   3      286.03      266.43     17.48 o
   3  21   3        1.39        6.19      3.15 o
   4  21   3      195.23      187.60     12.73 o
   5  21   3       26.70       33.97     10.00 o
  -6  22   3      345.86      306.81     19.07 o
  -5  22   3       98.80       90.14     16.62 o
  -4  22   3      576.64      614.41     19.09 o
  -3  22   3       95.26       78.87      7.44 o
  -2  22   3        0.18        7.88      2.08 o
  -1  22   3       25.92       21.39      3.37 o
   0  22   3      163.41      157.65     14.07 o
   1  22   3        7.25        6.05      4.60 o
   2  22   3       47.74       51.44      6.25 o
   3  22   3        8.89        8.11      2.96 o
   4  22   3       21.67       13.49      8.16 o
  -6  23   3      149.86      128.24     11.24 o
  -5  23   3      912.92      925.98     18.88 o
  -4  23   3        7.43       11.02      3.14 o
  -3  23   3      313.89      312.49     11.58 o
  -2  23   3       50.63       56.19      6.56 o
  -1  23   3        9.82        8.80      1.96 o
   0  23   3        4.13       19.29      6.51 o
   1  23   3      101.01       77.46     12.03 o
   2  23   3       55.81       54.28      7.88 o
   3  23   3      148.89      136.83     17.67 o
   4  23   3      296.46      295.72     17.62 o
  -5  24   3      562.05      510.48     27.07 o
  -4  24   3        4.17       15.20      4.31 o
  -3  24   3        3.36       -0.12      3.72 o
  -2  24   3       55.15       63.44      8.11 o
  -1  24   3        8.19       14.62      5.54 o
   0  24   3       30.82       33.89      7.86 o
   1  24   3       18.37       12.69     18.20 o
   2  24   3       78.05       56.32     11.29 o
   3  24   3      498.39      497.10     46.08 o
  -5  25   3       86.41       81.03     15.11 o
  -4  25   3       43.76       62.05     14.98 o
  -3  25   3        3.15        6.47      2.85 o
  -2  25   3       17.14       15.14      6.47 o
  -1  25   3       18.18       15.79      7.16 o
   0  25   3       18.80       19.66      8.15 o
   1  25   3        5.14       13.90      5.09 o
   2  25   3       58.53       56.99     10.51 o
   3  25   3       23.62       46.67     15.27 o
  -4  26   3       31.49       45.02      9.52 o
  -3  26   3        1.12       10.63      2.94 o
  -2  26   3        0.10       14.21      3.78 o
  -1  26   3       59.13       40.22      6.81 o
   0  26   3        3.83       17.09     13.98 o
   1  26   3        2.23       14.88     26.04 o
   2  26   3       14.95       18.94     20.65 o
  -2  27   3        2.51       17.78      3.37 o
  -1  27   3       40.90       31.71      6.78 o
   0  27   3       48.61       64.85     11.26 o
 -11   0   4        5.16       25.98     16.85 o
 -10   0   4        0.65      -13.46     16.15 o
  -9   0   4       38.39        4.91     15.80 o
  -8   0   4      487.07      460.60     30.11 o
  -7   0   4      104.22      125.79     22.12 o
  -6   0   4      800.40      811.38     70.21 o
  -5   0   4     9183.48    12209.72    122.86 o
  -4   0   4     1197.81     1271.71     49.61 o
  -3   0   4     3211.99     3406.87     58.86 o
  -2   0   4       22.30       26.21      4.19 o
  -1   0   4     3017.48     2821.16     29.84 o
   0   0   4    18678.04    19484.96    130.70 o
   1   0   4      612.84      600.40     35.69 o
   2   0   4      467.04      456.00     31.48 o
   3   0   4      416.91      361.22     22.58 o
   4   0   4       61.68       60.03     16.62 o
   5   0   4       38.40       10.06     13.34 o
   6   0   4       10.13        5.50     12.29 o
   7   0   4        4.27       -7.02     12.40 o
   8   0   4      324.91      367.54     41.19 o
 -11   1   4       32.88       27.29     12.17 o
 -10   1   4       23.80       45.58     15.55 o
  -9   1   4      215.65      223.05     21.78 o
  -8   1   4       23.66       14.19      8.51 o
  -7   1   4      606.70      669.69     56.46 o
  -6   1   4      984.48     1126.63     78.45 o
  -5   1   4      287.38      284.92     25.15 o
  -4   1   4     1962.72     2203.30     44.09 o
  -3   1   4      285.72      269.31     24.91 o
  -2   1   4     1722.58     1610.24     15.79 o
  -1   1   4     9486.91     9442.64     47.25 o
   0   1   4     1030.26      990.61     43.14 o
   1   1   4      108.41       97.04     12.52 o
   2   1   4     4121.31     4176.64     42.16 o
   3   1   4        2.29       11.54     11.58 o
   4   1   4       50.95       48.20     10.92 o
   5   1   4       10.99       26.01      9.80 o
   6   1   4      269.17      260.61     28.43 o
   7   1   4       33.10       29.36     16.21 o
   8   1   4        0.99       13.87     10.30 o
 -11   2   4       18.12       27.34     13.92 o
 -10   2   4        0.14       -1.06     17.61 o
  -9   2   4      126.97      157.76     19.31 o
  -8   2   4       23.72       16.98     13.46 o
  -7   2   4      968.80     1168.15     69.79 o
  -6   2   4     1911.59     2446.13    101.15 o
  -5   2   4      454.90      525.25     55.52 o
  -4   2   4      225.06      296.12     26.26 o
  -3   2   4     1185.60     1183.31    111.92 o
  -2   2   4     2363.03     2239.71     23.34 o
  -1   2   4     2975.63     2846.26     14.55 o
   0   2   4      270.64      293.58     19.79 o
   1   2   4      338.03      418.49     69.97 o
   2   2   4     2875.35     2883.33    139.60 o
   3   2   4       61.21       45.37      9.18 o
   4   2   4       70.59       71.56     12.53 o
   5   2   4       11.12       16.87      9.31 o
   6   2   4       52.00       61.81      9.60 o
   7   2   4       93.87       95.65     24.69 o
   8   2   4        4.45       37.75     13.05 o
 -11   3   4        9.53       13.96     11.56 o
 -10   3   4       42.18       39.73     13.92 o
  -9   3   4        0.04        1.25     19.60 o
  -8   3   4       65.59       70.60     21.12 o
  -7   3   4      148.00      116.30     45.75 o
  -6   3   4        0.09      -15.62     13.10 o
  -5   3   4     5141.00     6074.39    163.35 o
  -4   3   4        8.59       22.67     12.34 o
  -3   3   4      396.22      393.37     33.88 o
  -2   3   4     4672.65     4621.34     22.10 o
  -1   3   4      543.07      500.35     12.82 o
   0   3   4        7.23        8.10      3.09 o
   1   3   4      271.72      339.37     21.59 o
   2   3   4      270.89      227.27     38.56 o
   3   3   4       72.88       40.55     18.61 o
   4   3   4      342.23      352.49     16.98 o
   5   3   4      156.04      180.40     17.04 o
   6   3   4        1.26       10.87     14.86 o
   7   3   4      345.13      349.02     42.42 o
   8   3   4      151.10      175.45     17.79 o
 -10   4   4      197.46      153.71     45.75 o
  -9   4   4       17.38       26.65     14.14 o
  -8   4   4      927.99      995.00     45.62 o
  -7   4   4      740.22      799.48     69.77 o
  -6   4   4       30.46       50.31     26.15 o
  -5   4   4     1656.32     1740.52     79.67 o
  -4   4   4      299.51      260.18     33.06 o
  -3   4   4        3.06        8.85      4.95 o
  -2   4   4     1052.05     1012.84     17.46 o
  -1   4   4      129.79      138.10      7.36 o
   0   4   4      292.35      301.31     11.21 o
   1   4   4      863.80      931.34     30.72 o
   2   4   4     1314.16     1269.10     53.01 o
   3   4   4     1649.64     1687.33     40.05 o
   4   4   4        5.34       21.57     18.84 o
   5   4   4      374.08      337.13     25.80 o
   6   4   4       10.47       17.58      7.96 o
   7   4   4      272.05      269.29     20.96 o
   8   4   4      388.91      425.40     27.43 o
 -10   5   4      144.19      141.33     21.24 o
  -9   5   4      183.69      190.34     20.07 o
  -8   5   4      512.77      527.15     33.03 o
  -7   5   4      696.80      726.67     57.19 o
  -6   5   4       16.41       51.54      9.84 o
  -5   5   4      158.17      198.83     20.67 o
  -4   5   4      150.22      175.69     13.28 o
  -3   5   4       64.33       71.80      6.56 o
  -2   5   4     1461.29     1472.08     20.92 o
  -1   5   4        1.21        2.28      3.18 o
   0   5   4       41.72       33.52      5.06 o
   1   5   4     2652.56     2806.96     30.75 o
   2   5   4     3268.91     3478.68    131.11 o
   3   5   4      576.15      459.04     21.15 o
   4   5   4      154.18      133.43     13.72 o
   5   5   4       54.59       37.77     19.89 o
   6   5   4       15.75       20.95      8.78 o
   7   5   4      100.09      131.61     23.52 o
   8   5   4       34.25       53.11     12.55 o
 -10   6   4      113.95       89.17     18.09 o
  -9   6   4       65.97       50.64     30.31 o
  -8   6   4      531.91      444.91     24.47 o
  -7   6   4       52.51       35.23     11.72 o
  -6   6   4      662.74      694.69     55.54 o
  -5   6   4       45.81       44.26     14.98 o
  -4   6   4      310.44      372.77     30.57 o
  -3   6   4      190.22      186.77     15.47 o
  -2   6   4      799.82      702.99     18.01 o
  -1   6   4      206.88      198.17      9.36 o
   0   6   4      189.78      190.48     11.59 o
   1   6   4     2011.22     2060.48    144.69 o
   2   6   4       61.77       82.40      9.50 o
   3   6   4       94.42       71.11     12.87 o
   4   6   4      538.96      447.15     49.32 o
   5   6   4        2.84        8.21      9.72 o
   6   6   4      231.17      220.50     24.92 o
   7   6   4       54.11       27.27      7.87 o
   8   6   4       13.29       24.06      9.61 o
 -10   7   4      109.23       80.98     17.89 o
  -9   7   4        3.54        5.97     13.34 o
  -8   7   4      548.80      448.60     29.10 o
  -7   7   4       22.90       46.53     12.15 o
  -6   7   4      137.49      174.48     26.80 o
  -5   7   4       89.86       69.40     11.30 o
  -4   7   4      311.14      444.39     36.63 o
  -3   7   4      200.79      209.06     11.81 o
  -2   7   4      472.65      516.17     16.21 o
  -1   7   4      582.99      589.00     20.07 o
   0   7   4       59.75       64.53      5.04 o
   1   7   4      502.46      549.04     23.83 o
   2   7   4      347.72      271.15     13.63 o
   3   7   4      217.74      193.19     19.25 o
   4   7   4      793.88      806.24     23.42 o
   5   7   4       42.77       55.33     15.45 o
   6   7   4       81.86       99.00     14.16 o
   7   7   4        1.62       26.73      9.24 o
   8   7   4       98.98      126.12     28.02 o
 -10   8   4        0.34        4.47      8.90 o
  -9   8   4        2.82       11.14     15.21 o
  -8   8   4        6.22        2.08      8.85 o
  -7   8   4      264.27      293.91     31.54 o
  -6   8   4       37.20       55.84     10.98 o
  -5   8   4      151.02      164.88     16.86 o
  -4   8   4      938.75     1165.12     34.09 o
  -3   8   4     1764.00     1870.80     38.18 o
  -2   8   4     4946.71     5506.08     45.92 o
  -1   8   4       61.10       63.46      6.82 o
   0   8   4     4368.90     4810.96     56.05 o
   1   8   4        6.82       16.25      5.62 o
   2   8   4      312.95      281.78     13.27 o
   3   8   4        0.10        0.41     16.97 o
   4   8   4       89.11       65.99     14.26 o
   5   8   4        5.33       15.83     10.43 o
   6   8   4      271.60      255.10     18.84 o
   7   8   4       66.72       59.73     13.74 o
   8   8   4      115.64       98.85     25.22 o
 -10   9   4        6.68       23.46     10.99 o
  -9   9   4       20.60       15.74     10.79 o
  -8   9   4       10.11       19.38     10.14 o
  -7   9   4      235.97      250.85     21.11 o
  -6   9   4      379.11      353.75     33.83 o
  -5   9   4       19.05       18.69      5.37 o
  -4   9   4     3157.31     3643.23     95.02 o
  -3   9   4      245.50      288.66     16.59 o
  -2   9   4      904.03      851.16     22.90 o
  -1   9   4     1075.75     1180.84     21.64 o
   0   9   4      314.92      382.59     11.22 o
   1   9   4       57.51       65.77      7.59 o
   2   9   4      628.40      668.47     22.24 o
   3   9   4      154.95      154.15     23.81 o
   4   9   4      641.23      593.48     24.10 o
   5   9   4       11.28        8.48      9.01 o
   6   9   4      526.73      556.51     22.09 o
   7   9   4      262.42      308.66     36.16 o
 -10  10   4       10.94       13.35     18.25 o
  -9  10   4      390.71      453.19     23.65 o
  -8  10   4        5.69       32.31     11.18 o
  -7  10   4        8.21        6.66      6.04 o
  -6  10   4      103.75      109.56     11.54 o
  -5  10   4       29.76       50.25     17.90 o
  -4  10   4       59.35       60.51      9.77 o
  -3  10   4      245.63      296.72     19.18 o
  -2  10   4     1042.25     1028.63     28.70 o
  -1  10   4      375.84      399.66     21.79 o
   0  10   4        2.84        7.78      2.37 o
   1  10   4       10.14       19.17      3.01 o
   2  10   4       22.15       50.14      9.27 o
   3  10   4       10.95       11.88      8.03 o
   4  10   4      318.65      275.51     15.47 o
   5  10   4      243.41      222.71     14.84 o
   6  10   4      100.32       91.08     14.51 o
   7  10   4       89.05       95.90     20.65 o
 -10  11   4       15.56       11.89      8.77 o
  -9  11   4        3.13       11.95      8.80 o
  -8  11   4      109.66      104.07     15.88 o
  -7  11   4       58.04       70.87      9.98 o
  -6  11   4      298.01      291.55     31.15 o
  -5  11   4      165.65      157.72     14.45 o
  -4  11   4     1138.64     1121.64     64.18 o
  -3  11   4     2324.75     2498.18     58.30 o
  -2  11   4     1663.80     1699.30     33.49 o
  -1  11   4      586.57      637.13     11.66 o
   0  11   4      352.16      363.78     17.37 o
   1  11   4        8.54       13.29      4.95 o
   2  11   4      742.72      732.90     39.26 o
   3  11   4      422.85      421.77     32.18 o
   4  11   4      251.78      219.65     14.39 o
   5  11   4      268.39      281.48     38.56 o
   6  11   4     1063.45     1066.51     39.50 o
   7  11   4       55.82       56.60     13.34 o
 -10  12   4      168.83      187.14     16.06 o
  -9  12   4       41.57       39.55     11.08 o
  -8  12   4       39.36       54.02     13.69 o
  -7  12   4       14.63       17.05      7.70 o
  -6  12   4       60.54       75.79     12.66 o
  -5  12   4        2.92       13.08      8.78 o
  -4  12   4     1729.56     1835.98    117.07 o
  -3  12   4     1472.14     1468.81     42.36 o
  -2  12   4      437.37      440.98     21.95 o
  -1  12   4        5.55        7.74      1.97 o
   0  12   4       56.72       41.07      5.10 o
   1  12   4        0.76        9.27      4.50 o
   2  12   4        0.99       26.86      9.12 o
   3  12   4     1471.25     1515.19    111.40 o
   4  12   4      166.72      133.46     15.74 o
   5  12   4     1779.54     2001.77     48.44 o
   6  12   4      153.46      155.51     16.04 o
   7  12   4       16.43       42.92     14.19 o
  -9  13   4       58.34       42.62     10.71 o
  -8  13   4        0.02        4.74      8.55 o
  -7  13   4       41.35       41.29     10.61 o
  -6  13   4        1.73       13.50     18.49 o
  -5  13   4      182.86      171.15     19.42 o
  -4  13   4       18.40       23.91      4.46 o
  -3  13   4      101.91      110.49      7.36 o
  -2  13   4      923.36      974.19     11.65 o
  -1  13   4       12.39       15.82      3.00 o
   0  13   4       26.08       26.70      5.90 o
   1  13   4      245.25      224.31     15.06 o
   2  13   4       25.09       21.15     15.48 o
   3  13   4      837.75      787.44     78.05 o
   4  13   4       33.72       26.87      9.67 o
   5  13   4      304.52      296.37     38.32 o
   6  13   4        6.20       24.04     10.02 o
   7  13   4      641.06      677.06     37.50 o
  -9  14   4      207.49      266.47     17.87 o
  -8  14   4      293.06      264.70     17.67 o
  -7  14   4       46.86       63.55     14.10 o
  -6  14   4        8.12        6.87      6.16 o
  -5  14   4       44.25       41.94      9.12 o
  -4  14   4        1.48        8.94      4.16 o
  -3  14   4        7.50       17.21      5.14 o
  -2  14   4      139.42      134.04      8.40 o
  -1  14   4       13.90       14.76      3.25 o
   0  14   4       27.81       18.31      4.43 o
   1  14   4       81.60       77.75      7.52 o
   2  14   4      290.61      304.23     13.43 o
   3  14   4       25.77       21.72      7.40 o
   4  14   4      318.98      291.93     18.18 o
   5  14   4        5.07        4.75      6.70 o
   6  14   4       82.51       87.05     15.04 o
   7  14   4      232.31      239.91     22.35 o
  -9  15   4      237.36      236.30     33.12 o
  -8  15   4       39.09       42.01     11.39 o
  -7  15   4      282.33      242.92     20.05 o
  -6  15   4       20.01       23.67     12.93 o
  -5  15   4      192.42      178.84     13.96 o
  -4  15   4     1980.51     1984.41     30.75 o
  -3  15   4        5.71        8.76      4.39 o
  -2  15   4      988.26     1008.44     34.83 o
  -1  15   4      461.64      429.11     16.30 o
   0  15   4       99.63      117.15      8.93 o
   1  15   4      196.30      192.03     12.53 o
   2  15   4      287.17      321.55     15.11 o
   3  15   4       17.75       17.82     13.75 o
   4  15   4      208.86      206.24     17.71 o
   5  15   4       81.09       62.48      9.41 o
   6  15   4       86.91       81.79     13.96 o
  -9  16   4       67.64       59.79     12.57 o
  -8  16   4      129.24      151.29     33.06 o
  -7  16   4      214.03      201.18     15.42 o
  -6  16   4       83.83       53.16      9.56 o
  -5  16   4      324.16      348.70     17.24 o
  -4  16   4       12.04       15.67      3.31 o
  -3  16   4      215.20      221.80     10.74 o
  -2  16   4      907.02      860.82     25.35 o
  -1  16   4        0.28        5.97      3.34 o
   0  16   4       29.24       36.10      8.11 o
   1  16   4      239.95      222.15     10.78 o
   2  16   4       63.38       68.75     10.19 o
   3  16   4        7.60        8.37      8.73 o
   4  16   4       59.17       44.38      8.83 o
   5  16   4       34.02       33.47     10.64 o
   6  16   4        0.32        6.68      5.60 o
  -8  17   4      351.74      387.16     19.79 o
  -7  17   4       80.61       58.54     10.05 o
  -6  17   4      774.99      803.06     23.80 o
  -5  17   4     1119.43     1213.18     33.84 o
  -4  17   4      478.24      465.75     14.38 o
  -3  17   4      965.04      963.80     20.60 o
  -2  17   4      680.97      633.83     17.18 o
  -1  17   4        3.16        5.31      3.53 o
   0  17   4        0.73        8.60      4.34 o
   1  17   4      170.11      186.03     11.41 o
   2  17   4      178.24      181.78     12.28 o
   3  17   4      495.61      450.04     14.47 o
   4  17   4       53.07       30.77     14.10 o
   5  17   4       51.68       65.48     11.09 o
   6  17   4        3.66       10.65      6.27 o
  -8  18   4        0.17       16.84      7.68 o
  -7  18   4       24.14       13.18      6.91 o
  -6  18   4      478.10      509.89     61.67 o
  -5  18   4      324.98      363.56     15.50 o
  -4  18   4      165.33      155.84     18.79 o
  -3  18   4     2055.46     2057.90     32.90 o
  -2  18   4      799.11      743.85     10.79 o
  -1  18   4       11.15        7.48      3.72 o
   0  18   4      236.19      203.89      8.35 o
   1  18   4        7.80       12.27      6.52 o
   2  18   4       53.42       55.51      6.29 o
   3  18   4        2.38       18.09      8.21 o
   4  18   4      233.69      258.26     19.55 o
   5  18   4        1.04       11.84      5.15 o
  -8  19   4        1.49       12.97      7.03 o
  -7  19   4      102.17      107.91     33.82 o
  -6  19   4      649.60      669.70     18.22 o
  -5  19   4       52.72       60.84      8.06 o
  -4  19   4      719.90      690.13     29.88 o
  -3  19   4        2.33        2.73      3.21 o
  -2  19   4      103.64      107.65      7.57 o
  -1  19   4        2.01        8.89      3.44 o
   0  19   4       19.06       19.55      3.77 o
   1  19   4       89.67       76.45      8.48 o
   2  19   4       15.10       10.88      5.35 o
   3  19   4      604.87      661.06     24.29 o
   4  19   4       18.13       19.97      6.01 o
   5  19   4        0.17       22.00      8.17 o
  -7  20   4      186.29      213.84     38.97 o
  -6  20   4      282.12      242.20     25.63 o
  -5  20   4       36.05       34.29      5.66 o
  -4  20   4        0.57       10.54      2.41 o
  -3  20   4      389.26      346.44     20.86 o
  -2  20   4       71.85       63.18      6.96 o
  -1  20   4       52.95       61.94      6.31 o
   0  20   4        0.67        4.75      4.68 o
   1  20   4       29.71       14.81      2.96 o
   2  20   4        3.38       17.23      6.21 o
   3  20   4      164.71      237.86     14.66 o
   4  20   4        0.18       11.06      7.21 o
   5  20   4      272.54      338.15     18.60 o
  -7  21   4      118.06      103.81     12.29 o
  -6  21   4       23.50       26.65      7.83 o
  -5  21   4      175.52      149.40     17.33 o
  -4  21   4      217.90      221.24     16.18 o
  -3  21   4      862.64      858.34     24.11 o
  -2  21   4       26.96       33.82      4.53 o
  -1  21   4       84.12       70.21      8.31 o
   0  21   4       33.00       38.42      6.62 o
   1  21   4      391.79      376.53     28.46 o
   2  21   4       47.08       46.64      6.29 o
   3  21   4      203.24      205.33     12.38 o
   4  21   4       28.18       51.23     10.86 o
  -6  22   4      127.62      119.45     15.84 o
  -5  22   4        6.82        3.61      3.03 o
  -4  22   4       16.11       15.58      3.92 o
  -3  22   4       16.00       25.24      4.50 o
  -2  22   4       39.02       40.06      4.74 o
  -1  22   4      740.65      746.30     21.00 o
   0  22   4      124.78      117.60     12.65 o
   1  22   4      642.32      619.43     39.34 o
   2  22   4      392.69      338.00     22.06 o
   3  22   4       70.20       83.84      9.15 o
   4  22   4      841.93      952.72     27.48 o
  -6  23   4       59.54       35.74      8.49 o
  -5  23   4       42.42       38.72     10.29 o
  -4  23   4        0.20       14.33      4.59 o
  -3  23   4       62.38       47.57      6.97 o
  -2  23   4        1.18        5.28      4.21 o
  -1  23   4       12.66       12.92      6.54 o
   0  23   4       22.80       15.96      6.55 o
   1  23   4      306.90      230.78     24.55 o
   2  23   4        0.30        8.44      7.12 o
   3  23   4        1.79        4.49      8.26 o
  -5  24   4       15.00       12.93      5.34 o
  -4  24   4       86.26       81.32     10.93 o
  -3  24   4       55.31       53.06      6.64 o
  -2  24   4       13.79       25.82      5.05 o
  -1  24   4        0.40       19.39     10.60 o
   0  24   4        7.08        4.56      5.54 o
   1  24   4        8.23       21.87      8.03 o
   2  24   4      144.85      118.36     17.51 o
   3  24   4        0.64       12.31      6.83 o
  -4  25   4        7.28       10.90      3.39 o
  -3  25   4       18.84       33.95      4.63 o
  -2  25   4        0.01        8.87      7.08 o
  -1  25   4        4.16        6.09      7.61 o
   0  25   4      124.82      158.60     24.04 o
   1  25   4      100.01      101.96     17.53 o
   2  25   4      277.66      363.74     44.38 o
  -3  26   4       48.30       56.75      8.37 o
  -2  26   4        7.48       12.86      5.74 o
  -1  26   4       19.09       16.45      7.14 o
   0  26   4       11.02       20.72      9.42 o
   1  26   4       81.13      112.63     35.28 o
 -11   1   5       14.17       17.90     11.83 o
 -10   1   5      335.28      356.16     64.83 o
  -9   1   5      128.22      151.56     28.85 o
  -8   1   5       28.98        9.15     29.49 o
  -7   1   5      142.48      177.17     25.39 o
  -6   1   5     1534.85     1713.29     78.69 o
  -5   1   5      511.09      585.76     45.42 o
  -4   1   5       22.14       19.46      7.11 o
  -3   1   5     2365.52     2401.39     51.96 o
  -2   1   5       84.98       93.40      5.05 o
  -1   1   5      866.15      929.98     14.82 o
   0   1   5       55.20       74.06      6.67 o
   1   1   5      544.56      555.77     58.10 o
   2   1   5       56.13       51.61     25.28 o
   3   1   5       57.73       42.94     10.92 o
   4   1   5       48.62       13.46      9.27 o
   5   1   5      183.76      178.59     14.53 o
   6   1   5      176.18      172.56     17.87 o
   7   1   5       18.38       27.29     22.06 o
 -11   2   5       11.24       18.98     17.55 o
 -10   2   5        5.41       -5.66     12.62 o
  -9   2   5        8.19       11.08     10.88 o
  -8   2   5     1453.09     1431.41     82.75 o
  -7   2   5       33.14       38.86     15.27 o
  -6   2   5      428.31      433.80     35.49 o
  -5   2   5     1450.50     1691.80     62.45 o
  -4   2   5      305.51      294.89     33.04 o
  -3   2   5     1544.93     1507.71     38.59 o
  -2   2   5      107.30       96.95      5.44 o
  -1   2   5     1831.83     1823.70     23.30 o
   0   2   5      512.85      549.35     14.40 o
   1   2   5        0.44        0.83      7.78 o
   2   2   5     1610.97     1853.31     43.18 o
   3   2   5       96.27       97.48     16.73 o
   4   2   5      104.61       81.71     13.31 o
   5   2   5        7.54        5.09      9.10 o
   6   2   5       13.82        8.90     15.68 o
   7   2   5       12.64        7.72      9.74 o
 -11   3   5       12.84       22.35     12.48 o
 -10   3   5      560.42      534.02     32.18 o
  -9   3   5      111.77      176.36     45.75 o
  -8   3   5     2579.13     2749.33    101.52 o
  -7   3   5      619.04      659.99     42.01 o
  -6   3   5      784.76      834.22     58.99 o
  -5   3   5      110.97       41.07     14.51 o
  -4   3   5      157.96      147.29     16.66 o
  -3   3   5     1636.18     1624.96     24.81 o
  -2   3   5       15.64       16.97      1.94 o
  -1   3   5     2519.35     2788.25     24.43 o
   0   3   5      615.36      720.88     19.43 o
   1   3   5      117.97      141.83     13.51 o
   2   3   5     1130.87     1167.57     41.97 o
   3   3   5        1.91      -13.43      8.95 o
   4   3   5       92.58       90.99     15.49 o
   5   3   5      136.18       98.47     13.24 o
   6   3   5       38.46       31.05     10.65 o
   7   3   5      116.64      140.86     25.68 o
 -11   4   5      151.93      155.52     20.47 o
 -10   4   5      401.13      377.29     27.73 o
  -9   4   5       68.43       83.77     28.73 o
  -8   4   5      788.48      757.94     68.78 o
  -7   4   5      217.83      245.67     28.67 o
  -6   4   5       35.54       40.38      8.07 o
  -5   4   5      352.14      414.66     33.91 o
  -4   4   5      156.73      157.36     20.37 o
  -3   4   5      692.08      788.88     28.94 o
  -2   4   5      128.93       98.61      5.57 o
  -1   4   5      832.32      835.23     13.69 o
   0   4   5      479.02      544.91     14.52 o
   1   4   5      597.65      598.70     24.63 o
   2   4   5      802.55      750.08     28.42 o
   3   4   5      162.02      149.96     13.68 o
   4   4   5       25.63       28.56     16.09 o
   5   4   5        0.07       13.24      9.41 o
   6   4   5       13.07       13.22     11.12 o
   7   4   5        4.57        8.67      9.23 o
 -10   5   5      389.15      358.80     34.58 o
  -9   5   5       69.43       70.03     36.57 o
  -8   5   5       25.88       22.03      9.41 o
  -7   5   5      459.41      482.86     29.71 o
  -6   5   5       90.73      125.02     16.09 o
  -5   5   5      341.08      365.18     39.32 o
  -4   5   5       10.34       10.92     19.83 o
  -3   5   5     1096.02     1112.50     52.50 o
  -2   5   5     1124.45     1263.19     24.40 o
  -1   5   5       70.34       42.31      5.37 o
   0   5   5     3770.97     3975.00     24.41 o
   1   5   5        0.19        6.64      8.68 o
   2   5   5       24.79       11.70     25.45 o
   3   5   5        3.94        5.09      9.12 o
   4   5   5        1.46       27.58     11.65 o
   5   5   5      712.28      653.86     24.65 o
   6   5   5        0.07       11.54     10.40 o
   7   5   5        2.33       33.79     10.09 o
 -10   6   5      121.25      116.92     19.55 o
  -9   6   5       30.98       41.04     15.04 o
  -8   6   5        3.46        8.45     26.45 o
  -7   6   5       49.52       27.49      8.55 o
  -6   6   5      393.56      405.66     37.31 o
  -5   6   5       58.09       44.83      9.84 o
  -4   6   5      402.87      363.74     31.57 o
  -3   6   5      944.05      903.47     23.23 o
  -2   6   5      299.09      284.36     12.35 o
  -1   6   5     1099.70     1070.50     27.67 o
   0   6   5      439.36      456.54     18.57 o
   1   6   5      404.76      525.58     70.97 o
   2   6   5      376.39      377.82     77.52 o
   3   6   5        3.91       13.06      9.20 o
   4   6   5       92.15       79.52     23.64 o
   5   6   5      194.65      148.67     26.09 o
   6   6   5       32.99       24.82     10.79 o
   7   6   5      162.49      105.35     15.46 o
 -10   7   5       46.61       17.20     11.39 o
  -9   7   5       15.86       20.52     10.36 o
  -8   7   5       50.87       53.42     24.75 o
  -7   7   5       26.89       36.44     10.26 o
  -6   7   5      164.90      189.64     18.78 o
  -5   7   5        2.59       11.69      9.71 o
  -4   7   5      967.88      985.21     31.24 o
  -3   7   5        5.35        5.43      2.61 o
  -2   7   5        4.96        5.55      2.19 o
  -1   7   5       85.52       65.71      5.92 o
   0   7   5       25.77       27.72      2.62 o
   1   7   5      290.70      333.97     20.83 o
   2   7   5       43.55       43.76     10.67 o
   3   7   5      114.42       77.51     16.79 o
   4   7   5       10.73       25.64     32.88 o
   5   7   5     1677.98     1729.52     35.16 o
   6   7   5       70.04       28.89      9.72 o
   7   7   5      133.22      105.21     15.43 o
 -10   8   5      297.37      228.60     49.85 o
  -9   8   5        2.13       30.78     11.31 o
  -8   8   5       83.20       86.04     32.06 o
  -7   8   5      121.41      126.05     20.83 o
  -6   8   5      810.08      921.62     45.12 o
  -5   8   5      133.07      154.15     15.69 o
  -4   8   5      219.41      221.30     19.07 o
  -3   8   5      654.08      681.94     30.81 o
  -2   8   5       68.16       53.67      6.23 o
  -1   8   5      245.08      259.81     13.25 o
   0   8   5      102.06       75.62      6.14 o
   1   8   5       49.67       48.02      7.84 o
   2   8   5      735.67      813.13     27.87 o
   3   8   5      894.14      841.87     27.88 o
   4   8   5       17.86       45.83     12.27 o
   5   8   5      166.49      109.09     28.73 o
   6   8   5        8.98       21.99     10.26 o
   7   8   5      131.32      155.81     14.92 o
 -10   9   5       25.31       30.20     11.32 o
  -9   9   5       94.14       69.77     11.17 o
  -8   9   5      122.46       87.77     12.10 o
  -7   9   5      216.85      226.75     30.54 o
  -6   9   5      253.00      259.79     29.43 o
  -5   9   5      336.69      372.41     26.34 o
  -4   9   5       77.14       81.18      7.44 o
  -3   9   5      253.58      264.47     16.61 o
  -2   9   5      907.75      889.11     32.03 o
  -1   9   5       27.49       32.84      8.05 o
   0   9   5       34.22       36.35      4.01 o
   1   9   5       64.70       76.56      6.95 o
   2   9   5      107.49       98.73     11.17 o
   3   9   5      486.38      483.29     19.61 o
   4   9   5      559.32      549.17     45.69 o
   5   9   5        7.90       -4.53      8.07 o
   6   9   5       19.96       19.86     10.67 o
   7   9   5       29.19       34.90      8.99 o
 -10  10   5        0.62       22.87     10.64 o
  -9  10   5       55.99       63.40     13.52 o
  -8  10   5        9.33       13.40     10.36 o
  -7  10   5       41.25       39.54     10.46 o
  -6  10   5        3.71       38.18     10.25 o
  -5  10   5      113.66      101.66     24.57 o
  -4  10   5      487.17      508.93     29.25 o
  -3  10   5        0.33        5.20      4.46 o
  -2  10   5      639.63      571.02     14.71 o
  -1  10   5      768.77      850.90     27.06 o
   0  10   5      282.20      288.94     16.27 o
   1  10   5     1977.80     2104.41     38.16 o
   2  10   5     2618.44     2798.07     44.57 o
   3  10   5      490.51      532.67     32.82 o
   4  10   5     4316.35     4857.18     92.48 o
   5  10   5       76.93       66.91     12.20 o
   6  10   5       41.12       66.88     13.77 o
   7  10   5       12.76       10.98      8.37 o
 -10  11   5      140.99      126.16     18.61 o
  -9  11   5        7.35       14.67     11.53 o
  -8  11   5      156.55      106.33     14.93 o
  -7  11   5       96.74      122.32     29.37 o
  -6  11   5     1070.29     1046.97     79.72 o
  -5  11   5       24.06       21.93      6.03 o
  -4  11   5     1095.72      990.16    115.92 o
  -3  11   5       29.17       35.16      4.30 o
  -2  11   5       65.43       61.39      6.06 o
  -1  11   5       41.11       31.23      4.62 o
   0  11   5      194.41      183.02      9.01 o
   1  11   5      883.36      907.11     26.58 o
   2  11   5     2104.56     2257.22     38.21 o
   3  11   5     1569.90     1789.25     61.37 o
   4  11   5      484.03      457.12     36.51 o
   5  11   5        6.64       39.71     12.77 o
   6  11   5      117.89      112.50     21.24 o
 -10  12   5       30.23       36.71     12.52 o
  -9  12   5       24.97       16.86      8.91 o
  -8  12   5       60.28       57.43     13.37 o
  -7  12   5      120.68      105.72     11.16 o
  -6  12   5       44.42       56.96     10.53 o
  -5  12   5      445.88      476.65     43.58 o
  -4  12   5      573.88      631.75     39.20 o
  -3  12   5       51.52       61.61      6.16 o
  -2  12   5     2070.22     2275.63     33.25 o
  -1  12   5      601.04      548.91     28.34 o
   0  12   5       10.99       12.85      2.53 o
   1  12   5        0.04        1.17      5.89 o
   2  12   5     1669.77     1849.17     41.21 o
   3  12   5      479.66      527.60     56.31 o
   4  12   5      324.63      263.61     17.90 o
   5  12   5      332.88      330.89     28.90 o
   6  12   5        0.47        0.34     10.30 o
  -9  13   5        0.81       17.93      8.65 o
  -8  13   5       23.29       27.26     10.28 o
  -7  13   5       19.94       28.95     21.82 o
  -6  13   5       15.73       26.05      6.71 o
  -5  13   5      613.70      677.64     56.24 o
  -4  13   5       14.80       17.58      3.89 o
  -3  13   5      135.34      104.32     12.78 o
  -2  13   5      116.41       87.41      6.24 o
  -1  13   5       15.90       19.92      5.08 o
   0  13   5      342.77      308.64     17.83 o
   1  13   5      235.36      239.67      9.14 o
   2  13   5       35.06       47.25      9.07 o
   3  13   5      466.34      473.86     19.53 o
   4  13   5      378.08      395.46     34.52 o
   5  13   5      101.57       75.29     12.78 o
   6  13   5        1.00       16.30      8.95 o
  -9  14   5        2.30        2.14      7.05 o
  -8  14   5        0.12        7.58      4.25 o
  -7  14   5       87.75       72.29     11.62 o
  -6  14   5       21.61       18.95     10.12 o
  -5  14   5       34.40       17.96     12.29 o
  -4  14   5       22.52       36.41      8.16 o
  -3  14   5     1685.42     1705.84     18.92 o
  -2  14   5      105.54      101.84      8.11 o
  -1  14   5      403.82      447.31     26.45 o
   0  14   5      161.96      177.50     11.84 o
   1  14   5       24.97       24.81      5.12 o
   2  14   5       17.24       10.90      5.63 o
   3  14   5      774.63      710.33     35.16 o
   4  14   5      194.25      199.26     14.65 o
   5  14   5       17.17       29.37     14.86 o
   6  14   5        3.93        3.51      6.95 o
  -9  15   5       23.89       29.51     11.81 o
  -8  15   5      109.78      100.07     12.36 o
  -7  15   5       97.58       88.08     12.84 o
  -6  15   5        2.21        3.56     14.63 o
  -5  15   5      360.77      352.38     25.08 o
  -4  15   5      103.09       91.39     10.88 o
  -3  15   5      325.84      339.62     18.43 o
  -2  15   5      101.38      108.68     10.92 o
  -1  15   5       62.94       59.01     10.69 o
   0  15   5      509.08      478.27     29.37 o
   1  15   5     1549.49     1630.69     82.58 o
   2  15   5      122.55      124.20     18.21 o
   3  15   5       12.70       14.55      8.12 o
   4  15   5        1.96       18.78      7.86 o
   5  15   5      168.37      161.04     13.76 o
   6  15   5      130.07      150.64     16.53 o
  -9  16   5       11.55        9.64      7.31 o
  -8  16   5     1453.33     1463.35     75.79 o
  -7  16   5      181.25      120.66     17.73 o
  -6  16   5      168.27      185.04     13.91 o
  -5  16   5       51.98       46.04      9.42 o
  -4  16   5      542.90      553.59     25.87 o
  -3  16   5       13.26       17.48      3.38 o
  -2  16   5       43.98       36.72      4.62 o
  -1  16   5      222.22      208.78     16.18 o
   0  16   5      884.81      950.29     25.33 o
   1  16   5       58.92       52.96      6.49 o
   2  16   5        3.81       10.62      5.60 o
   3  16   5      606.22      658.96     16.92 o
   4  16   5       19.68        5.97      6.67 o
   5  16   5      123.21      152.41     12.60 o
  -8  17   5       82.62      102.62     22.93 o
  -7  17   5        2.46       14.10      6.19 o
  -6  17   5      135.46      129.43     17.08 o
  -5  17   5       40.63       37.54      8.89 o
  -4  17   5      516.02      509.32     27.45 o
  -3  17   5      722.12      728.99     17.46 o
  -2  17   5      239.09      237.02     15.02 o
  -1  17   5      199.62      185.30     13.60 o
   0  17   5      168.70      120.98     10.40 o
   1  17   5       48.43       52.52      6.67 o
   2  17   5        0.19        3.35      5.76 o
   3  17   5       51.79       53.13     11.96 o
   4  17   5       25.14       35.94      6.91 o
   5  17   5       18.98       45.00     11.91 o
  -8  18   5        5.51       16.63      8.60 o
  -7  18   5       28.14       20.70      9.19 o
  -6  18   5       17.87       10.83      6.55 o
  -5  18   5      114.16      131.72     11.19 o
  -4  18   5        5.59        7.23      3.44 o
  -3  18   5       40.47       36.24      4.94 o
  -2  18   5        0.02       -3.64      6.57 o
  -1  18   5      819.70      796.15     20.55 o
   0  18   5      381.47      351.96     24.39 o
   1  18   5      348.84      341.87     19.08 o
   2  18   5      443.30      409.32     24.82 o
   3  18   5       91.53      122.41     10.21 o
   4  18   5      150.04      164.58     12.31 o
   5  18   5        0.35        9.53      4.86 o
  -8  19   5       92.82      110.60     15.00 o
  -7  19   5      376.01      388.93     36.92 o
  -6  19   5       15.65        9.58      5.41 o
  -5  19   5       30.40       40.16      6.33 o
  -4  19   5     1370.75     1383.49     28.07 o
  -3  19   5      554.69      503.37     14.58 o
  -2  19   5      353.42      335.29     16.12 o
  -1  19   5        2.45        4.17      2.77 o
   0  19   5      200.66      154.14     11.74 o
   1  19   5       37.93       25.41      6.09 o
   2  19   5       79.68      108.91      8.74 o
   3  19   5       34.65       43.61     15.68 o
   4  19   5       51.53       46.36      8.31 o
  -7  20   5      321.84      290.63     18.37 o
  -6  20   5      108.98       93.33     11.48 o
  -5  20   5      252.53      231.20     12.11 o
  -4  20   5      219.43      202.63     11.36 o
  -3  20   5      235.84      189.11      7.55 o
  -2  20   5      208.64      156.28     10.72 o
  -1  20   5        8.58       12.19      7.25 o
   0  20   5      462.82      341.70     24.51 o
   1  20   5       62.56       55.30      7.10 o
   2  20   5       63.03       81.32     10.79 o
   3  20   5      175.81      217.29     12.49 o
   4  20   5       60.56       96.36     10.15 o
  -7  21   5      689.89      721.73     20.50 o
  -6  21   5      304.48      295.74     18.68 o
  -5  21   5       65.15       51.79      7.21 o
  -4  21   5       71.15       57.68      4.88 o
  -3  21   5       59.88       43.75      6.93 o
  -2  21   5       39.54       37.78      5.64 o
  -1  21   5      827.84      780.81     28.55 o
   0  21   5      414.50      366.50     16.44 o
   1  21   5       53.28       45.47      5.60 o
   2  21   5        3.87        5.57      4.04 o
   3  21   5      121.21      133.50     12.59 o
  -6  22   5      324.08      313.19     38.77 o
  -5  22   5      229.46      186.15     16.87 o
  -4  22   5       48.81       47.33      5.78 o
  -3  22   5      353.06      359.66     27.87 o
  -2  22   5       32.06       31.40      4.95 o
  -1  22   5        9.97        9.97      4.69 o
   0  22   5        1.39        9.84      4.88 o
   1  22   5        3.16       17.30      5.13 o
   2  22   5        8.75       17.99      4.24 o
   3  22   5       29.34       23.58      6.32 o
  -6  23   5       43.77       54.64      7.64 o
  -5  23   5      113.22       94.09     13.22 o
  -4  23   5        0.39        8.30      4.79 o
  -3  23   5       81.96       73.43      8.42 o
  -2  23   5       24.26       23.56      4.00 o
  -1  23   5        0.92       10.82     12.29 o
   0  23   5        0.11        9.37      5.96 o
   1  23   5        9.41        8.66      6.87 o
   2  23   5       85.66       98.79     15.26 o
  -5  24   5       13.92        9.60      4.42 o
  -4  24   5        1.74        4.55      3.81 o
  -3  24   5        0.09        7.49      4.00 o
  -2  24   5       22.41       20.00      4.51 o
  -1  24   5       39.57       41.24      6.46 o
   0  24   5       40.55       34.25      5.97 o
   1  24   5        9.06       10.21      3.99 o
   2  24   5       69.29       66.90     10.12 o
  -4  25   5        0.48       12.32      3.69 o
  -3  25   5      115.70       99.63     11.07 o
  -2  25   5        5.03       19.11     10.17 o
  -1  25   5        0.20       35.84      9.22 o
   0  25   5      108.24      133.98     19.60 o
   1  25   5        0.62       19.16     35.57 o
 -11   0   6        1.77       55.82     25.39 o
 -10   0   6      306.06      269.55     28.43 o
  -9   0   6       73.32       89.28     22.23 o
  -8   0   6     2205.71     2584.73    157.50 o
  -7   0   6      608.64      668.97     95.02 o
  -6   0   6      466.65      507.61     59.21 o
  -5   0   6       98.89       80.27     11.82 o
  -4   0   6        0.01       21.76     10.53 o
  -3   0   6     7113.21     7609.27     53.49 o
  -2   0   6      715.85      662.52     19.43 o
  -1   0   6      195.82      126.16     14.51 o
   0   0   6       47.97       25.33      5.45 o
   1   0   6      161.88      153.17     17.44 o
   2   0   6      126.45      110.70     18.84 o
   3   0   6       39.34       49.15     16.62 o
   4   0   6      226.29      214.72     23.52 o
   5   0   6      557.07      634.68     33.93 o
   6   0   6       10.32       18.61     16.50 o
   7   0   6        0.09       54.06     18.02 o
 -11   1   6        6.04       19.01     11.89 o
 -10   1   6       27.35       25.55     12.00 o
  -9   1   6        0.03       20.02     22.06 o
  -8   1   6       86.23       79.64     21.82 o
  -7   1   6      101.92       95.72     18.92 o
  -6   1   6     1690.13     1934.37    129.02 o
  -5   1   6     1367.89     1476.90    101.93 o
  -4   1   6      151.09      172.17     16.91 o
  -3   1   6     1578.10     1269.13     32.53 o
  -2   1   6       25.02       29.38      3.07 o
  -1   1   6     3974.54     4410.63     32.99 o
   0   1   6       65.93       72.85      5.52 o
   1   1   6       27.07       22.52      9.84 o
   2   1   6       95.09      112.50     13.86 o
   3   1   6      179.50      168.36     26.97 o
   4   1   6      144.20      147.89     23.29 o
   5   1   6      280.90      262.68     16.85 o
   6   1   6      152.16      163.94     22.06 o
   7   1   6      155.89      168.06     19.86 o
 -11   2   6      125.81      116.17     19.33 o
 -10   2   6       33.05       28.55     10.31 o
  -9   2   6      174.01      245.09     36.33 o
  -8   2   6        7.80       14.49     13.28 o
  -7   2   6      468.17      519.97     33.99 o
  -6   2   6      458.06      517.68     34.45 o
  -5   2   6       78.16       72.08     12.34 o
  -4   2   6       47.13       44.56     16.97 o
  -3   2   6     3186.14     3191.16     63.56 o
  -2   2   6      747.81      742.80     21.04 o
  -1   2   6     1168.49     1289.82     19.45 o
   0   2   6      233.22      271.39      8.36 o
   1   2   6      417.31      443.60     33.70 o
   2   2   6      133.02      121.35     14.06 o
   3   2   6       12.57       36.06     11.28 o
   4   2   6       96.39       81.51     15.57 o
   5   2   6       66.30       56.99     12.90 o
   6   2   6      148.64      149.25     21.03 o
   7   2   6       88.95       74.70     16.21 o
 -11   3   6       57.26       56.40     25.98 o
 -10   3   6       35.10       30.88     11.76 o
  -9   3   6       14.57       38.50     18.08 o
  -8   3   6       35.73       69.56     16.38 o
  -7   3   6       76.68      101.58     31.42 o
  -6   3   6      744.79      910.40     57.22 o
  -5   3   6     1210.66     1137.98     70.56 o
  -4   3   6     1281.03     1329.79    117.27 o
  -3   3   6     2510.65     2437.36     31.94 o
  -2   3   6      321.78      291.07      9.92 o
  -1   3   6       28.18       20.50      2.40 o
   0   3   6       11.12       10.54      2.86 o
   1   3   6      280.92      292.92     22.93 o
   2   3   6      121.77      129.51     16.62 o
   3   3   6       33.26       45.20      9.99 o
   4   3   6       13.42       12.68     10.52 o
   5   3   6       60.56       41.41     15.33 o
   6   3   6      119.33      106.92     14.39 o
   7   3   6       49.81       41.32     13.87 o
 -10   4   6      603.33      599.54     77.64 o
  -9   4   6       32.12       60.60     15.00 o
  -8   4   6      288.74      326.28     27.69 o
  -7   4   6      210.83      239.49     22.80 o
  -6   4   6       44.44       60.32     16.09 o
  -5   4   6       70.40       60.95     11.25 o
  -4   4   6      748.82      771.23     32.31 o
  -3   4   6       16.25       13.09      3.96 o
  -2   4   6     1077.15     1013.96     20.13 o
  -1   4   6      127.85      113.28      6.57 o
   0   4   6      322.91      382.91      9.99 o
   1   4   6      580.75      603.33     21.75 o
   2   4   6       63.83      113.41     13.97 o
   3   4   6      241.41      241.16     17.85 o
   4   4   6       28.77       38.53     18.55 o
   5   4   6      105.24       86.90     22.70 o
   6   4   6        1.21        9.81     17.03 o
   7   4   6       14.18       27.00      9.75 o
 -10   5   6      714.36      738.25     40.49 o
  -9   5   6      192.44      218.10     23.20 o
  -8   5   6        5.95       30.70      9.34 o
  -7   5   6      153.51      215.88     25.84 o
  -6   5   6       84.67       76.67     15.78 o
  -5   5   6      431.93      459.49     31.74 o
  -4   5   6        0.00        1.34      8.20 o
  -3   5   6       47.16       63.52      5.19 o
  -2   5   6      923.07      966.84     29.71 o
  -1   5   6     1438.06     1466.45     24.43 o
   0   5   6      697.67      725.59     28.17 o
   1   5   6      837.41      981.87     26.71 o
   2   5   6       99.13      170.42     33.70 o
   3   5   6        2.56       15.41      7.01 o
   4   5   6       29.53        7.16      9.28 o
   5   5   6      111.42       80.81     11.52 o
   6   5   6        8.75       25.94      7.90 o
   7   5   6       77.80       45.04     14.27 o
 -10   6   6       10.74       21.48      9.48 o
  -9   6   6        1.51       -1.66      8.31 o
  -8   6   6      879.96      907.24    122.86 o
  -7   6   6       93.28       97.97     28.08 o
  -6   6   6        9.74       28.55     12.58 o
  -5   6   6       36.51       22.34      7.88 o
  -4   6   6      222.64      229.75     16.99 o
  -3   6   6       52.60       63.67      5.32 o
  -2   6   6      674.53      625.84     22.68 o
  -1   6   6      117.03       89.51      5.84 o
   0   6   6      540.80      524.49     17.82 o
   1   6   6       32.15       33.48      7.84 o
   2   6   6       92.31       79.15     17.96 o
   3   6   6       14.14       23.84     10.09 o
   4   6   6     1429.29     1405.98     45.97 o
   5   6   6       43.03       26.16     13.81 o
   6   6   6        6.87       10.10      7.89 o
 -10   7   6      286.33      275.34     25.33 o
  -9   7   6       42.36       56.66     12.36 o
  -8   7   6       39.48       25.07      9.80 o
  -7   7   6      401.99      375.55     32.99 o
  -6   7   6       10.56       16.93      6.71 o
  -5   7   6      685.18      726.75     48.97 o
  -4   7   6      274.24      329.30     24.77 o
  -3   7   6      306.67      324.04     12.20 o
  -2   7   6      796.22      779.53     24.32 o
  -1   7   6      152.31      188.05     13.09 o
   0   7   6       21.88       25.04      4.72 o
   1   7   6      110.15      133.56      9.21 o
   2   7   6      503.03      549.04     52.01 o
   3   7   6        2.18       18.89      9.95 o
   4   7   6       13.77        6.99     16.09 o
   5   7   6      189.69      197.80     15.62 o
   6   7   6      145.06      148.37     16.53 o
 -10   8   6       68.03       57.90     10.60 o
  -9   8   6        1.49       26.39     11.88 o
  -8   8   6       80.74       53.63     10.51 o
  -7   8   6      197.90      230.46     28.02 o
  -6   8   6       14.17        4.76      9.65 o
  -5   8   6      996.71      972.77     56.63 o
  -4   8   6      286.19      303.97     20.33 o
  -3   8   6      201.35      205.60      7.52 o
  -2   8   6      161.59      178.52     14.83 o
  -1   8   6      955.02      976.91     25.26 o
   0   8   6      822.77      829.63     10.24 o
   1   8   6       74.30       61.08      7.15 o
   2   8   6     1062.68     1210.44     61.59 o
   3   8   6      111.86      101.28     13.63 o
   4   8   6        3.91       -5.94      9.19 o
   5   8   6      144.90      190.76     30.72 o
   6   8   6       41.46       36.59     12.58 o
 -10   9   6       30.46       37.86     13.94 o
  -9   9   6      130.71      177.54     29.72 o
  -8   9   6      308.63      255.32     23.07 o
  -7   9   6        4.62       10.85      5.78 o
  -6   9   6     1480.87     1511.85     90.65 o
  -5   9   6      295.66      326.47     27.98 o
  -4   9   6      692.86      778.73     50.48 o
  -3   9   6     1276.70     1431.00     29.24 o
  -2   9   6       47.69       41.19      9.85 o
  -1   9   6      590.04      544.16     17.44 o
   0   9   6      193.28      170.74      7.28 o
   1   9   6     2557.76     2713.08     32.43 o
   2   9   6     1186.07     1225.10     48.70 o
   3   9   6      223.12      238.12     20.20 o
   4   9   6      903.82      840.43     30.99 o
   5   9   6      221.50      232.39     16.48 o
   6   9   6      249.41      303.39     21.74 o
 -10  10   6       57.06       90.19     17.14 o
  -9  10   6        7.08       12.29      7.52 o
  -8  10   6      122.81      137.06     18.16 o
  -7  10   6      153.36      149.50     38.79 o
  -6  10   6       87.29       76.05     13.57 o
  -5  10   6        0.14       11.03      7.81 o
  -4  10   6      238.23      245.59     17.75 o
  -3  10   6       15.68       10.06      2.45 o
  -2  10   6       95.09       86.06      6.73 o
  -1  10   6     1660.37     1676.43     40.94 o
   0  10   6       25.77       16.53      3.88 o
   1  10   6      259.96      296.86     12.95 o
   2  10   6     1169.72     1246.47     35.69 o
   3  10   6       98.57       99.81     11.89 o
   4  10   6      193.40      152.57     13.66 o
   5  10   6      284.85      246.56     18.95 o
   6  10   6       49.11       52.26     14.74 o
 -10  11   6       10.71       20.34     11.29 o
  -9  11   6       45.11       41.53     10.78 o
  -8  11   6      178.31      185.65     22.57 o
  -7  11   6      280.81      328.18     30.12 o
  -6  11   6      332.06      330.41     25.85 o
  -5  11   6      198.04      227.39     27.56 o
  -4  11   6      685.20      671.79     32.45 o
  -3  11   6      737.29      706.51     17.70 o
  -2  11   6       21.80       30.14      7.08 o
  -1  11   6      729.78      663.31     24.46 o
   0  11   6      488.62      453.24     11.40 o
   1  11   6        0.26       10.92      5.96 o
   2  11   6       33.30       40.30     10.08 o
   3  11   6      485.53      586.79     29.51 o
   4  11   6     1356.45     1533.28    126.61 o
   5  11   6       23.78       32.51     11.53 o
   6  11   6      125.94      116.32     18.25 o
  -9  12   6       88.00       92.50     15.14 o
  -8  12   6      165.51      153.27     18.66 o
  -7  12   6      469.56      429.14     34.84 o
  -6  12   6      304.76      302.17     27.90 o
  -5  12   6      455.28      496.25     64.84 o
  -4  12   6       23.18       31.26      6.35 o
  -3  12   6        0.12        3.13      4.59 o
  -2  12   6      492.69      486.58     30.70 o
  -1  12   6      235.65      219.40     16.75 o
   0  12   6      997.05      980.67     35.96 o
   1  12   6       54.19       52.51      7.26 o
   2  12   6      614.43      675.69     23.16 o
   3  12   6      782.15      886.21     49.31 o
   4  12   6        0.08        7.92     13.05 o
   5  12   6       70.78       66.81     27.73 o
   6  12   6      124.04      107.45     14.50 o
  -9  13   6        8.63       30.29      9.60 o
  -8  13   6       19.99       20.44      6.07 o
  -7  13   6       31.18       19.07      6.19 o
  -6  13   6      189.30      179.50     21.51 o
  -5  13   6      109.24      124.47     12.38 o
  -4  13   6      286.73      305.70     10.03 o
  -3  13   6      176.35      153.58      8.44 o
  -2  13   6      192.70      214.84     16.12 o
  -1  13   6      204.21      196.25     13.91 o
   0  13   6      135.63      142.46     10.98 o
   1  13   6      351.25      372.09     19.51 o
   2  13   6       98.71      101.13      8.97 o
   3  13   6       52.04       49.71     10.09 o
   4  13   6      188.50      218.15     19.89 o
   5  13   6       90.42       87.40     31.77 o
  -9  14   6      262.85      237.96     24.99 o
  -8  14   6      132.97      165.06     16.81 o
  -7  14   6       92.02      108.75     16.77 o
  -6  14   6       62.97       59.49     27.62 o
  -5  14   6       24.47       54.64     10.35 o
  -4  14   6       95.17      109.71      9.20 o
  -3  14   6      480.05      465.45     20.19 o
  -2  14   6      357.46      380.74     22.33 o
  -1  14   6       90.68       69.53     13.84 o
   0  14   6      348.19      371.22     24.23 o
   1  14   6        1.83       25.28      5.35 o
   2  14   6       94.62       98.75      8.29 o
   3  14   6        0.56        4.32      6.55 o
   4  14   6      376.11      434.04     46.16 o
   5  14   6       84.15      107.04     29.20 o
  -9  15   6      293.51      281.01     36.98 o
  -8  15   6      551.92      523.72     26.69 o
  -7  15   6       18.26       36.19      8.32 o
  -6  15   6      682.15      661.70     60.00 o
  -5  15   6       46.83       45.77      8.60 o
  -4  15   6       80.51       90.43      7.08 o
  -3  15   6      964.72      978.72     20.46 o
  -2  15   6      239.51      245.60     16.14 o
  -1  15   6     2681.74     2867.73     30.68 o
   0  15   6       27.65       28.88      5.11 o
   1  15   6      524.72      539.53     30.92 o
   2  15   6       71.53       70.21      9.23 o
   3  15   6      223.76      214.18     12.98 o
   4  15   6       46.82       37.77     30.60 o
   5  15   6        0.56       16.55      6.45 o
  -8  16   6       72.51       54.79     11.25 o
  -7  16   6      224.95      196.50     31.59 o
  -6  16   6       34.59       23.36     28.96 o
  -5  16   6       10.84       14.59      3.81 o
  -4  16   6        9.54       11.89      6.94 o
  -3  16   6        6.66        7.11      4.23 o
  -2  16   6       23.27       21.21      4.67 o
  -1  16   6      108.50       87.68     11.05 o
   0  16   6      715.84      724.27     40.75 o
   1  16   6       31.43       28.40      7.08 o
   2  16   6        4.56       13.58      5.28 o
   3  16   6       28.72       22.23      6.75 o
   4  16   6       97.78       95.49     14.26 o
   5  16   6       95.19       83.91     15.34 o
  -8  17   6       10.17       23.81      9.18 o
  -7  17   6       25.48       24.19      6.17 o
  -6  17   6        0.01       14.75      4.65 o
  -5  17   6       19.22       14.50      3.69 o
  -4  17   6      132.18      122.72      7.86 o
  -3  17   6        4.40        6.68      6.35 o
  -2  17   6      369.62      364.36     19.78 o
  -1  17   6       72.58       70.79      9.86 o
   0  17   6      992.03     1004.25     28.95 o
   1  17   6      183.08      175.47     11.42 o
   2  17   6      343.07      330.36     22.46 o
   3  17   6       28.37       25.90      5.97 o
   4  17   6        5.51       16.65      5.86 o
  -8  18   6        5.74       17.61      8.32 o
  -7  18   6      640.08      672.33     27.19 o
  -6  18   6       32.60       29.09      5.15 o
  -5  18   6      413.99      404.55     26.35 o
  -4  18   6      285.07      252.74      8.63 o
  -3  18   6       39.09       39.64      5.64 o
  -2  18   6      154.80      145.85     10.76 o
  -1  18   6      284.64      276.33     21.15 o
   0  18   6       10.40       17.95      4.21 o
   1  18   6       69.20       61.04      7.58 o
   2  18   6      414.96      422.92     16.69 o
   3  18   6        0.00       14.74      5.29 o
   4  18   6       55.58       46.24      7.99 o
  -7  19   6       26.71       25.76      6.33 o
  -6  19   6      307.98      317.92     15.75 o
  -5  19   6       76.59       66.28      8.41 o
  -4  19   6       62.02       50.00      8.35 o
  -3  19   6      155.33      142.59     10.83 o
  -2  19   6      143.89      116.53     15.01 o
  -1  19   6      116.65      126.74     10.97 o
   0  19   6       24.03       13.13      5.51 o
   1  19   6        0.11        4.49      5.37 o
   2  19   6       19.69       21.79      6.03 o
   3  19   6        1.73       10.29      6.75 o
   4  19   6      237.89      258.07     17.36 o
  -7  20   6       46.35       36.87      9.36 o
  -6  20   6       26.34       34.00      6.18 o
  -5  20   6       34.10       20.35      3.69 o
  -4  20   6       79.62       92.18      7.53 o
  -3  20   6        0.24        6.98      3.00 o
  -2  20   6       82.80       74.40      9.69 o
  -1  20   6       69.60       49.77      8.84 o
   0  20   6       15.37       16.73      4.14 o
   1  20   6        0.50       11.81      4.64 o
   2  20   6        0.09       11.93      4.00 o
   3  20   6      184.85      233.26     14.36 o
  -6  21   6       36.27       19.07      7.47 o
  -5  21   6      412.45      390.34     21.31 o
  -4  21   6        1.14        7.03      3.14 o
  -3  21   6      108.76       78.15      8.25 o
  -2  21   6      324.60      276.09     20.11 o
  -1  21   6       54.46       34.38      5.19 o
   0  21   6        9.42       11.67      6.09 o
   1  21   6        1.41       12.44      3.09 o
   2  21   6       28.12       38.19      5.74 o
   3  21   6       85.35      114.67     11.27 o
  -6  22   6        5.10        7.97      7.15 o
  -5  22   6       33.19       41.14      9.59 o
  -4  22   6      193.20      200.31     15.78 o
  -3  22   6       87.28       67.99      7.81 o
  -2  22   6       57.99       64.06     10.14 o
  -1  22   6        8.36       11.87     11.96 o
   0  22   6      235.96      192.21     18.77 o
   1  22   6       47.40       73.30     15.54 o
   2  22   6      219.76      213.81     16.16 o
  -5  23   6        7.84       -4.50      4.51 o
  -4  23   6       29.40       36.58      5.64 o
  -3  23   6        9.02       23.54      9.13 o
  -2  23   6      201.03      177.96     19.22 o
  -1  23   6       10.72       12.70      4.32 o
   0  23   6       15.58       14.60      4.95 o
   1  23   6       97.46       99.11     17.27 o
  -4  24   6       17.31       20.44      9.00 o
  -3  24   6        7.81        5.30      4.76 o
  -2  24   6      195.04      184.88     21.39 o
  -1  24   6      379.54      425.64     54.37 o
   0  24   6       97.22       70.70      9.78 o
  -2  25   6      329.59      370.05     43.32 o
 -10   1   7       15.18       29.17      9.75 o
  -9   1   7      198.88      205.43     24.90 o
  -8   1   7      254.63      215.85     38.09 o
  -7   1   7     2861.32     3463.07    139.13 o
  -6   1   7      139.79      104.77     19.71 o
  -5   1   7     2005.32     2077.05     82.99 o
  -4   1   7      515.03      544.15     44.34 o
  -3   1   7     1108.07     1201.53     49.71 o
  -2   1   7        7.39        9.67      2.22 o
  -1   1   7      155.00      187.79      9.86 o
   0   1   7       11.55        9.03      3.51 o
   1   1   7      173.15      176.83     16.92 o
   2   1   7        2.16       -4.36     10.18 o
   3   1   7      230.89      240.15     20.48 o
   4   1   7       38.13       22.67      7.63 o
   5   1   7        8.87       10.07     10.59 o
   6   1   7      147.45      125.45     15.16 o
 -10   2   7        9.31        5.94     18.08 o
  -9   2   7       63.46       50.22     13.35 o
  -8   2   7        0.81        6.61      6.73 o
  -7   2   7        0.09        6.85     10.70 o
  -6   2   7     2223.09     2256.79     79.33 o
  -5   2   7       10.05       19.84      8.28 o
  -4   2   7      379.63      356.03     43.35 o
  -3   2   7       71.69       92.17      7.47 o
  -2   2   7      277.11      243.54     10.69 o
  -1   2   7      357.48      379.04     13.92 o
   0   2   7      556.71      572.34     33.93 o
   1   2   7      111.75       66.59     12.96 o
   2   2   7      258.84      265.38     22.18 o
   3   2   7      224.55      219.19     27.09 o
   4   2   7       11.97       23.92     19.48 o
   5   2   7        0.58       11.54      9.38 o
   6   2   7        1.77       22.00      9.29 o
 -10   3   7      250.80      233.64     21.72 o
  -9   3   7      307.01      339.81     54.35 o
  -8   3   7      255.55      246.95     22.82 o
  -7   3   7      216.27      225.57     22.08 o
  -6   3   7      541.27      524.20     57.16 o
  -5   3   7       33.84       50.57     11.88 o
  -4   3   7      461.41      471.20     32.39 o
  -3   3   7       39.14       69.39      8.09 o
  -2   3   7      665.35      791.85     22.85 o
  -1   3   7      580.80      691.39     17.48 o
   0   3   7      996.77     1073.78     22.78 o
   1   3   7      317.11      244.59     17.99 o
   2   3   7       27.89       19.18     12.93 o
   3   3   7      217.85      147.06     18.25 o
   4   3   7       14.68       29.97     12.20 o
   5   3   7      303.83      274.84     34.69 o
   6   3   7      135.91      135.69     13.75 o
 -10   4   7       36.44       14.55     13.87 o
  -9   4   7      175.83      236.29     24.51 o
  -8   4   7      121.44      137.21     26.15 o
  -7   4   7      113.97      118.43     18.36 o
  -6   4   7       22.52       22.34      9.54 o
  -5   4   7        9.68       13.80      7.18 o
  -4   4   7       22.94       22.06      5.32 o
  -3   4   7     1409.45     1453.64     27.59 o
  -2   4   7        8.87        3.54      3.67 o
  -1   4   7      754.41      728.53     16.02 o
   0   4   7      107.51      106.32      6.08 o
   1   4   7       41.48       12.33      8.46 o
   2   4   7       91.08      110.97     32.88 o
   3   4   7      239.81      254.96     26.80 o
   4   4   7        1.91       -4.04      8.14 o
   5   4   7       34.46       47.27     12.84 o
   6   4   7        4.68       21.59     10.44 o
 -10   5   7      141.25       98.41     30.60 o
  -9   5   7       35.27        9.62     10.65 o
  -8   5   7      321.65      333.13     31.18 o
  -7   5   7        1.40       22.32     26.21 o
  -6   5   7       85.16       87.12     17.29 o
  -5   5   7      189.75      181.97     20.52 o
  -4   5   7      269.43      271.88     16.82 o
  -3   5   7      243.62      223.48     14.21 o
  -2   5   7     2268.53     2440.53     58.99 o
  -1   5   7       88.55       63.03      6.58 o
   0   5   7     1632.98     1648.76     29.11 o
   1   5   7       25.08       20.78      6.58 o
   2   5   7      312.19      357.66     21.53 o
   3   5   7      463.97      480.70     40.58 o
   4   5   7       23.42       32.59     21.76 o
   5   5   7      482.60      500.85     57.80 o
   6   5   7       48.44       59.20     14.92 o
 -10   6   7       63.02       67.15     13.36 o
  -9   6   7      180.16      196.94     17.91 o
  -8   6   7        0.92       -3.41     11.86 o
  -7   6   7        0.26       -8.06     11.29 o
  -6   6   7      577.55      656.29     60.20 o
  -5   6   7      340.62      323.33     21.68 o
  -4   6   7       64.71       50.87      6.65 o
  -3   6   7      334.00      313.93     17.96 o
  -2   6   7      100.66      115.45      9.88 o
  -1   6   7      273.86      279.09     12.13 o
   0   6   7       36.60       45.58      7.52 o
   1   6   7       76.51       87.41     10.58 o
   2   6   7      575.73      535.15     50.32 o
   3   6   7       38.54       48.36     11.34 o
   4   6   7      139.92      123.84     17.14 o
   5   6   7        0.15       17.65      8.22 o
   6   6   7       47.13       60.64     13.59 o
 -10   7   7        9.87       24.57      9.98 o
  -9   7   7       15.48       28.97     13.28 o
  -8   7   7      150.00      166.01     40.37 o
  -7   7   7       88.52       64.24     11.10 o
  -6   7   7      181.04      177.40     17.23 o
  -5   7   7      197.01      163.45     15.76 o
  -4   7   7      110.33      102.46      8.23 o
  -3   7   7        8.38       11.97      4.02 o
  -2   7   7      683.41      626.83     22.16 o
  -1   7   7     1312.37     1381.85     37.49 o
   0   7   7      214.06      212.49     12.75 o
   1   7   7     1130.15     1197.26     29.24 o
   2   7   7     1068.58     1169.37     53.59 o
   3   7   7      215.23      224.88     22.93 o
   4   7   7      177.67      132.49     21.47 o
   5   7   7        5.89       23.33      9.80 o
   6   7   7      103.07      116.61     16.98 o
 -10   8   7      115.07      105.62     27.46 o
  -9   8   7       13.03       38.61     29.96 o
  -8   8   7      491.31      552.15     36.47 o
  -7   8   7        1.15        0.73      9.30 o
  -6   8   7      466.91      481.29     41.26 o
  -5   8   7        7.83       -2.88      8.92 o
  -4   8   7      509.55      469.18     20.39 o
  -3   8   7        4.66        8.10      6.95 o
  -2   8   7      355.80      333.06     20.67 o
  -1   8   7        0.54       15.96     11.15 o
   0   8   7        0.00        5.12      3.49 o
   1   8   7     1330.41     1398.56     39.40 o
   2   8   7       10.30       23.33      9.13 o
   3   8   7      202.35      201.56     19.33 o
   4   8   7      274.01      260.98     19.82 o
   5   8   7      176.88      193.41     30.89 o
 -10   9   7       79.45       57.25     13.18 o
  -9   9   7       74.92      100.58     20.89 o
  -8   9   7      323.53      368.58     28.86 o
  -7   9   7      146.49      113.64     15.50 o
  -6   9   7        1.76       20.27     20.83 o
  -5   9   7      139.27      134.51     16.50 o
  -4   9   7       25.71       22.73      3.47 o
  -3   9   7      409.73      401.02     21.19 o
  -2   9   7        0.00       11.15      3.34 o
  -1   9   7      404.61      416.31     20.92 o
   0   9   7      713.71      743.22     22.04 o
   1   9   7      120.01      109.40     10.01 o
   2   9   7      208.22      183.59     13.08 o
   3   9   7        0.48        4.14      8.16 o
   4   9   7        0.02        5.19     14.39 o
   5   9   7      319.68      330.00     21.13 o
 -10  10   7       16.45       34.24     15.91 o
  -9  10   7      118.59      134.61     33.93 o
  -8  10   7       12.42       19.50      6.56 o
  -7  10   7      127.92      163.60     21.88 o
  -6  10   7       45.32       49.17     10.27 o
  -5  10   7        2.32        4.68      5.73 o
  -4  10   7        8.54       17.34      6.69 o
  -3  10   7       92.68      116.22     10.26 o
  -2  10   7      144.39      155.57      9.89 o
  -1  10   7      796.23      799.81     32.30 o
   0  10   7     1392.85     1357.46     40.52 o
   1  10   7     1398.99     1493.55     33.28 o
   2  10   7     3508.08     4024.45     54.72 o
   3  10   7       33.51       18.80     13.52 o
   4  10   7      152.47      109.16     13.38 o
   5  10   7       13.92       22.21     10.10 o
  -9  11   7      141.57      148.85     20.42 o
  -8  11   7      454.85      363.74     32.08 o
  -7  11   7        0.11        5.16     11.12 o
  -6  11   7     1183.33     1057.52     93.81 o
  -5  11   7      397.91      390.27     30.82 o
  -4  11   7       76.21       63.54      6.25 o
  -3  11   7        0.42       17.17      6.28 o
  -2  11   7      372.57      384.85     21.78 o
  -1  11   7     1753.59     1880.14     50.15 o
   0  11   7     1808.69     1938.28     58.62 o
   1  11   7     2215.90     2410.04     48.06 o
   2  11   7      592.86      645.98     17.40 o
   3  11   7      198.59      227.30     18.34 o
   4  11   7        0.16        9.10      8.52 o
   5  11   7      133.99      139.28     18.71 o
  -9  12   7       41.68       15.44      8.31 o
  -8  12   7      818.92      774.39     75.18 o
  -7  12   7      475.87      441.00     42.30 o
  -6  12   7      144.06      149.33     28.61 o
  -5  12   7      483.64      475.25     22.03 o
  -4  12   7      131.58      117.55      8.73 o
  -3  12   7      572.91      624.67     36.02 o
  -2  12   7       95.90       98.54     11.62 o
  -1  12   7      980.63      980.54     34.58 o
   0  12   7      602.42      679.70     29.65 o
   1  12   7      584.59      600.36     22.24 o
   2  12   7      109.76       98.32      9.39 o
   3  12   7      250.41      267.09     24.05 o
   4  12   7       21.24       38.61     11.88 o
   5  12   7       66.05       61.36     23.81 o
  -9  13   7       13.67        7.54      5.28 o
  -8  13   7       60.76       53.25     22.70 o
  -7  13   7       46.27       66.52     11.69 o
  -6  13   7      242.37      197.64     25.15 o
  -5  13   7      126.03      145.44     11.36 o
  -4  13   7       94.58       84.24      7.11 o
  -3  13   7      385.65      362.09     18.36 o
  -2  13   7      229.62      229.83     15.70 o
  -1  13   7      649.48      689.47     33.99 o
   0  13   7      194.17      177.63     14.24 o
   1  13   7      507.43      556.33     24.07 o
   2  13   7        9.65       12.80      6.56 o
   3  13   7        0.33       -3.34      5.34 o
   4  13   7       11.20       20.46      9.91 o
   5  13   7      164.74      187.23     14.54 o
  -9  14   7        9.83       37.78     12.80 o
  -8  14   7       40.92       40.08     11.12 o
  -7  14   7       12.88       18.82      7.34 o
  -6  14   7       87.78       78.54     12.19 o
  -5  14   7      348.41      340.15     23.82 o
  -4  14   7       68.08       65.09      6.50 o
  -3  14   7       11.46        7.82      9.09 o
  -2  14   7      525.81      533.52     27.17 o
  -1  14   7     1623.38     1649.37     44.56 o
   0  14   7       30.17       44.06     11.11 o
   1  14   7        8.56       12.15      3.53 o
   2  14   7        0.85       18.94      4.78 o
   3  14   7       15.20       17.69      6.77 o
   4  14   7       54.67       42.69      8.35 o
  -9  15   7       14.96       40.81     13.81 o
  -8  15   7       62.83       55.30     11.94 o
  -7  15   7        7.54       12.83     17.03 o
  -6  15   7       53.02       74.92     11.16 o
  -5  15   7      245.40      233.23     14.66 o
  -4  15   7        0.01        2.22      3.04 o
  -3  15   7        7.61       19.34      4.48 o
  -2  15   7       15.03       18.51      4.22 o
  -1  15   7      532.05      485.69     29.75 o
   0  15   7      422.18      441.56     21.92 o
   1  15   7       51.97       53.03      7.37 o
   2  15   7      106.36      100.18     14.54 o
   3  15   7       95.38      124.07     11.16 o
   4  15   7        5.99       20.36      8.83 o
  -8  16   7      185.20      160.08     25.82 o
  -7  16   7      107.29      108.40     12.88 o
  -6  16   7       38.17       53.23     10.65 o
  -5  16   7      152.09      161.91     13.09 o
  -4  16   7      222.31      205.05     13.65 o
  -3  16   7        3.38       17.74      6.31 o
  -2  16   7      288.37      272.56     18.83 o
  -1  16   7        0.11        5.85      8.24 o
   0  16   7      154.91      166.96     12.19 o
   1  16   7      452.02      449.47     32.79 o
   2  16   7       40.76       58.66      7.98 o
   3  16   7      224.26      265.54     12.25 o
   4  16   7       69.47       67.69      9.48 o
  -8  17   7       11.38       21.65     10.15 o
  -7  17   7        4.14        9.71     12.93 o
  -6  17   7      354.89      373.47     29.03 o
  -5  17   7      285.91      268.79     14.08 o
  -4  17   7      105.37       90.35     11.30 o
  -3  17   7      309.82      298.74     20.08 o
  -2  17   7      759.07      721.31     38.63 o
  -1  17   7       58.87       64.69      7.92 o
   0  17   7      146.15      141.58     11.60 o
   1  17   7       57.67       50.53      6.58 o
   2  17   7       32.17       29.58      6.20 o
   3  17   7        0.36       14.83      6.20 o
  -7  18   7       53.33       63.12     10.76 o
  -6  18   7       44.36       43.37      8.68 o
  -5  18   7       28.34       36.11      8.39 o
  -4  18   7      382.44      370.53     18.80 o
  -3  18   7      127.49      111.37     10.84 o
  -2  18   7       44.74       29.59      5.72 o
  -1  18   7       21.15       21.10      3.72 o
   0  18   7       12.08       22.75      6.05 o
   1  18   7       34.52       53.08      6.84 o
   2  18   7      106.93      123.85     12.24 o
   3  18   7       22.62       32.62      5.87 o
  -7  19   7       78.30       74.97     12.65 o
  -6  19   7        0.95        4.73      6.61 o
  -5  19   7      130.56      134.60     11.13 o
  -4  19   7      231.76      181.97     12.02 o
  -3  19   7        4.05       14.59      7.57 o
  -2  19   7       25.39       18.13      5.39 o
  -1  19   7      196.61      218.87     16.33 o
   0  19   7        1.33       10.26      4.98 o
   1  19   7       58.58       52.78      7.92 o
   2  19   7       28.40       50.78      8.85 o
  -7  20   7       29.16       35.10     11.67 o
  -6  20   7        5.23        5.34      4.62 o
  -5  20   7      461.54      444.07     21.00 o
  -4  20   7        4.10       12.54      3.27 o
  -3  20   7       21.65        6.01      3.46 o
  -2  20   7      457.85      439.45     27.65 o
  -1  20   7       49.31       48.97     14.20 o
   0  20   7       58.88       59.73      8.08 o
   1  20   7      163.53      198.37     14.61 o
   2  20   7       21.39       12.24      7.68 o
  -6  21   7        1.32        3.02      3.21 o
  -5  21   7        0.00        6.75      6.25 o
  -4  21   7       73.52       59.34      8.43 o
  -3  21   7      366.63      343.17     26.45 o
  -2  21   7       40.84       42.57      5.50 o
  -1  21   7       22.02       21.39      5.01 o
   0  21   7       92.66       99.89     10.04 o
   1  21   7       65.86       59.03     12.60 o
  -5  22   7       53.49       55.38     19.07 o
  -4  22   7        6.25       12.35      8.20 o
  -3  22   7      197.31      171.48     16.99 o
  -2  22   7        0.03        0.78      9.45 o
  -1  22   7       53.10       39.24      7.04 o
   0  22   7        2.61       20.93      6.69 o
   1  22   7       42.73       62.91     11.01 o
  -4  23   7       19.42       37.22      7.86 o
  -3  23   7        5.00       -0.87      7.77 o
  -2  23   7       45.65       31.15      7.54 o
  -1  23   7       49.41       68.48     11.45 o
 -10   0   8       34.79       71.85     25.74 o
  -9   0   8       15.24       33.93     18.96 o
  -8   0   8      622.71      607.19     70.21 o
  -7   0   8     1165.08     1252.99    118.30 o
  -6   0   8      107.87       68.45     18.61 o
  -5   0   8       12.06        2.22      9.24 o
  -4   0   8       14.32        5.97     18.02 o
  -3   0   8        0.90        8.64      7.55 o
  -2   0   8       53.44       48.39      6.93 o
  -1   0   8      571.60      540.64     20.00 o
   0   0   8     1154.62     1242.30     26.63 o
   1   0   8     1179.77     1267.28     33.88 o
   2   0   8       13.03       -2.46     15.21 o
   3   0   8     1325.52     1118.30     41.66 o
   4   0   8       98.53       52.54     17.20 o
   5   0   8       89.24       99.81     22.35 o
 -10   1   8       65.11       66.37     16.87 o
  -9   1   8      189.68      186.74     21.24 o
  -8   1   8       64.91       51.98     15.21 o
  -7   1   8      197.57      190.94     22.47 o
  -6   1   8      600.27      576.93     50.97 o
  -5   1   8      277.85      270.12     24.88 o
  -4   1   8       21.14       21.36      7.39 o
  -3   1   8      201.12      210.92     16.04 o
  -2   1   8        1.26        9.03      3.79 o
  -1   1   8      769.95      719.85     19.67 o
   0   1   8       85.80       66.91      7.40 o
   1   1   8      321.87      254.26     19.06 o
   2   1   8        8.49       15.48     16.85 o
   3   1   8       72.81       63.58     15.23 o
   4   1   8       65.70       43.78     18.43 o
   5   1   8      166.68      198.00     18.46 o
 -10   2   8       14.63       54.20     29.43 o
  -9   2   8       28.54       31.94     19.83 o
  -8   2   8       96.45       78.04     16.49 o
  -7   2   8      846.23      948.72     74.29 o
  -6   2   8     1376.33     1325.14     67.79 o
  -5   2   8      412.72      454.52     48.48 o
  -4   2   8      216.67      202.05     14.26 o
  -3   2   8      117.69      142.53      9.38 o
  -2   2   8       48.54       50.19      5.00 o
  -1   2   8      458.57      477.02     16.61 o
   0   2   8       11.20        6.83      2.76 o
   1   2   8      516.01      540.33     18.74 o
   2   2   8        2.77      -13.47     10.05 o
   3   2   8       90.06       90.62     20.07 o
   4   2   8      225.91      204.40     21.94 o
   5   2   8        0.39       31.87     15.86 o
 -10   3   8        0.59       21.39     10.43 o
  -9   3   8       25.71       31.99     17.20 o
  -8   3   8     1155.95     1271.06     81.80 o
  -7   3   8     1208.56     1342.42     80.29 o
  -6   3   8     1374.16     1282.83     87.94 o
  -5   3   8      825.34      839.60     92.49 o
  -4   3   8      113.22       60.23     11.24 o
  -3   3   8        0.34       12.35      3.14 o
  -2   3   8      264.18      264.07     13.77 o
  -1   3   8      561.32      508.55     20.72 o
   0   3   8        1.11        8.01      5.08 o
   1   3   8     1176.38     1222.21     35.67 o
   2   3   8       99.04       86.13     15.97 o
   3   3   8        3.92        3.79     19.83 o
   4   3   8       67.13       56.94     23.87 o
   5   3   8       58.71       46.80     20.83 o
 -10   4   8       85.01       80.06     16.55 o
  -9   4   8        2.33       18.72     13.22 o
  -8   4   8       30.75       45.23     26.74 o
  -7   4   8       11.88       -2.46     14.56 o
  -6   4   8      329.63      323.76     25.19 o
  -5   4   8      127.89      134.88     29.08 o
  -4   4   8      508.01      520.62     35.38 o
  -3   4   8       19.05       15.91      4.75 o
  -2   4   8       77.98       63.50      7.24 o
  -1   4   8        0.29        4.41      2.86 o
   0   4   8      302.27      291.36     13.95 o
   1   4   8      872.64      819.55     13.13 o
   2   4   8      188.63      176.88     18.04 o
   3   4   8      334.08      309.04     23.09 o
   4   4   8        2.62       30.30     14.04 o
   5   4   8       11.50        3.02      8.94 o
 -10   5   8        1.54       12.39     17.90 o
  -9   5   8        0.19       35.23     20.71 o
  -8   5   8      104.95      137.48     17.58 o
  -7   5   8      573.43      611.04     75.12 o
  -6   5   8       59.64       18.87     19.72 o
  -5   5   8        6.16       15.65     14.80 o
  -4   5   8        0.00       -0.79     10.00 o
  -3   5   8        6.82        6.90      4.62 o
  -2   5   8      162.41      150.53      9.01 o
  -1   5   8      380.64      374.69     13.32 o
   0   5   8      257.62      249.17     12.26 o
   1   5   8      183.02      152.87      8.76 o
   2   5   8       27.14       50.10     23.52 o
   3   5   8        3.33       15.48      8.28 o
   4   5   8        0.07        9.24      7.76 o
   5   5   8       34.71       38.17     16.85 o
 -10   6   8       35.21        3.96     32.24 o
  -9   6   8       53.13       44.48     17.08 o
  -8   6   8      197.26      156.34     18.83 o
  -7   6   8       15.78        8.65      9.35 o
  -6   6   8      501.44      456.19     34.35 o
  -5   6   8       48.13       42.39     13.98 o
  -4   6   8        0.52        5.32      6.62 o
  -3   6   8      285.38      280.94     16.83 o
  -2   6   8      323.35      315.09     20.37 o
  -1   6   8       38.02       24.37      5.99 o
   0   6   8      204.13      197.28      9.43 o
   1   6   8       55.38       47.33      7.12 o
   2   6   8       12.00       24.11      7.25 o
   3   6   8       43.58       40.04     21.12 o
   4   6   8       37.20       18.62      9.25 o
   5   6   8       11.75       25.78      8.78 o
 -10   7   8        5.59       20.06     18.43 o
  -9   7   8      423.37      421.59     42.71 o
  -8   7   8       64.35       49.83     11.66 o
  -7   7   8      250.72      221.85     41.36 o
  -6   7   8       43.41       47.94      9.76 o
  -5   7   8      441.71      496.26     54.12 o
  -4   7   8      270.97      262.99     16.32 o
  -3   7   8      555.15      540.10     23.33 o
  -2   7   8        4.04        7.58      4.46 o
  -1   7   8       29.68       36.38      4.73 o
   0   7   8      205.00      170.50     12.00 o
   1   7   8        0.64        6.69      3.75 o
   2   7   8       16.00       21.94     18.96 o
   3   7   8        0.10       19.55      9.60 o
   4   7   8       87.85      122.08     20.05 o
   5   7   8       82.28       74.73     16.70 o
 -10   8   8      120.06      108.52     17.76 o
  -9   8   8       61.74       50.43     25.68 o
  -8   8   8      354.48      356.04     40.58 o
  -7   8   8      208.48      152.09     19.11 o
  -6   8   8      181.62      149.21     15.60 o
  -5   8   8       16.39       12.83      7.92 o
  -4   8   8       42.93       46.39      7.56 o
  -3   8   8     1100.61     1061.24     32.98 o
  -2   8   8      482.17      488.82     30.13 o
  -1   8   8      269.13      210.49     18.48 o
   0   8   8      793.41      804.04     10.70 o
   1   8   8      224.45      237.20     14.44 o
   2   8   8       19.19       33.34      6.96 o
   3   8   8        1.73       15.63      7.42 o
   4   8   8       32.71       31.01      7.86 o
   5   8   8       27.75       65.13     16.70 o
 -10   9   8        0.00       19.82     13.69 o
  -9   9   8       37.03       47.30     10.50 o
  -8   9   8      228.16      221.83     25.97 o
  -7   9   8      103.99      107.13     16.67 o
  -6   9   8      402.85      358.19     53.77 o
  -5   9   8       13.84       11.80      8.92 o
  -4   9   8       15.33       21.16      8.98 o
  -3   9   8      672.94      678.23     34.41 o
  -2   9   8      304.89      303.24     16.17 o
  -1   9   8     4881.75     5587.60     60.04 o
   0   9   8     2520.96     2918.50     42.04 o
   1   9   8      836.21      899.75     26.43 o
   2   9   8      367.92      382.07     14.73 o
   3   9   8       40.51       40.95     11.97 o
   4   9   8       15.68       50.54     23.99 o
  -9  10   8       97.15      124.88     22.00 o
  -8  10   8        1.94       18.22     21.82 o
  -7  10   8        0.76       34.34     11.12 o
  -6  10   8      160.72      143.81     24.57 o
  -5  10   8      102.98       82.15      9.93 o
  -4  10   8      874.19      882.31     46.26 o
  -3  10   8      596.26      594.72     28.94 o
  -2  10   8      342.64      384.10     24.21 o
  -1  10   8      539.26      534.20     24.74 o
   0  10   8      783.45      785.53     28.87 o
   1  10   8       24.14       17.42      4.54 o
   2  10   8      636.41      638.95     23.71 o
   3  10   8        2.91        9.94      6.08 o
   4  10   8      135.77      208.72     18.56 o
  -9  11   8       82.75       91.57     16.38 o
  -8  11   8       27.38       22.96      9.95 o
  -7  11   8      111.22      124.67     18.37 o
  -6  11   8      308.72      311.24     32.05 o
  -5  11   8       69.38       64.06     14.69 o
  -4  11   8       51.37       52.66      8.51 o
  -3  11   8      559.90      642.40     35.24 o
  -2  11   8     1408.24     1317.53     44.21 o
  -1  11   8      849.78      927.54     31.00 o
   0  11   8      400.15      431.35     23.30 o
   1  11   8       70.02       76.27      7.27 o
   2  11   8       24.03       28.83      7.83 o
   3  11   8       18.15       25.30      6.46 o
   4  11   8       46.11       52.76     13.66 o
  -9  12   8       68.66       68.28     13.20 o
  -8  12   8       20.38       49.63     13.11 o
  -7  12   8       58.78       56.98     11.17 o
  -6  12   8      418.82      404.99     33.09 o
  -5  12   8      195.78      162.96     12.66 o
  -4  12   8       63.01       55.48     24.81 o
  -3  12   8      176.20      186.20     19.89 o
  -2  12   8      119.48       77.57      8.68 o
  -1  12   8       52.23       28.91      8.33 o
   0  12   8      146.89      137.99     10.20 o
   1  12   8        3.19        5.34      5.48 o
   2  12   8       38.70       45.90      7.33 o
   3  12   8        5.47       16.51      4.65 o
   4  12   8       38.35       29.05     14.51 o
  -9  13   8        7.62        5.95      9.13 o
  -8  13   8      171.82      179.52     54.76 o
  -7  13   8      269.04      257.16     51.31 o
  -6  13   8      137.55      122.16     14.76 o
  -5  13   8      286.00      247.57     12.44 o
  -4  13   8      489.82      484.03     35.49 o
  -3  13   8      120.00      114.35     10.02 o
  -2  13   8      195.83      197.41     14.65 o
  -1  13   8      396.96      364.79     26.79 o
   0  13   8       58.16       75.19      8.74 o
   1  13   8       18.04       24.15      6.12 o
   2  13   8       27.47       39.38     10.08 o
   3  13   8       67.45       61.14      8.68 o
   4  13   8        5.64       15.77      5.02 o
  -8  14   8        1.42       15.84      9.71 o
  -7  14   8       56.02       57.98     12.45 o
  -6  14   8        0.69        7.70      8.56 o
  -5  14   8       67.52       50.43      6.60 o
  -4  14   8       37.47       30.21      5.32 o
  -3  14   8       24.44       32.18      6.94 o
  -2  14   8      174.05      196.60     12.39 o
  -1  14   8       33.71       41.90      6.02 o
   0  14   8       76.20       77.79      8.33 o
   1  14   8      291.53      253.65     19.61 o
   2  14   8      130.07      130.39     10.73 o
   3  14   8        1.08        5.15      5.49 o
  -8  15   8      449.32      390.88     39.26 o
  -7  15   8       45.87       38.34     12.64 o
  -6  15   8       75.79       67.08     13.65 o
  -5  15   8       26.73       12.62      9.52 o
  -4  15   8       73.07       76.37     19.81 o
  -3  15   8      475.29      489.79     31.51 o
  -2  15   8      301.72      264.35     15.81 o
  -1  15   8      161.32      157.66     11.18 o
   0  15   8       35.96       38.22      5.52 o
   1  15   8      172.99      170.96     13.79 o
   2  15   8       12.67       12.24      5.68 o
   3  15   8       26.20       44.74     15.20 o
  -8  16   8       52.57       49.27     13.28 o
  -7  16   8      384.58      411.76     33.32 o
  -6  16   8       79.99       77.19      8.91 o
  -5  16   8      895.28      948.36     58.27 o
  -4  16   8       62.83       67.10      8.29 o
  -3  16   8      157.71      150.42     11.26 o
  -2  16   8      292.49      277.10     16.71 o
  -1  16   8      151.29      147.41     12.94 o
   0  16   8      136.39      137.20     10.81 o
   1  16   8      201.65      257.91     16.87 o
   2  16   8        0.05       16.31      5.89 o
   3  16   8        0.94       10.00      8.89 o
  -7  17   8       30.74       55.54     11.82 o
  -6  17   8       18.64       17.02      5.64 o
  -5  17   8       50.16       30.68      7.01 o
  -4  17   8        0.92       18.23      3.92 o
  -3  17   8      170.83      155.76     15.23 o
  -2  17   8      351.28      322.48     19.12 o
  -1  17   8      161.27      156.20      9.88 o
   0  17   8      569.39      624.01     36.16 o
   1  17   8        1.75       10.33      4.77 o
   2  17   8       42.59       39.63     10.53 o
  -7  18   8       88.91       75.36     10.30 o
  -6  18   8       99.29      117.55     17.35 o
  -5  18   8       69.06       57.32     21.87 o
  -4  18   8       86.35       92.79      9.39 o
  -3  18   8       70.22       52.77      6.17 o
  -2  18   8       23.15       26.76      7.78 o
  -1  18   8      222.84      215.07     15.64 o
   0  18   8       23.47       19.11      4.22 o
   1  18   8       12.93       25.77      5.27 o
   2  18   8       33.10       37.99      7.14 o
  -6  19   8       18.57       20.77      8.72 o
  -5  19   8      193.76      240.15     21.41 o
  -4  19   8       15.38       30.24      5.45 o
  -3  19   8      136.80      116.97     10.89 o
  -2  19   8       13.26       17.99      3.83 o
  -1  19   8      205.76      227.30     21.23 o
   0  19   8       21.38       29.38      7.31 o
   1  19   8      218.67      275.74     18.27 o
  -6  20   8       54.17       46.72     12.81 o
  -5  20   8       77.56       72.17     11.76 o
  -4  20   8       23.27       39.11      6.30 o
  -3  20   8       31.58       39.90     10.69 o
  -2  20   8       66.68       68.30     11.99 o
  -1  20   8        8.39       13.37      4.54 o
   0  20   8        4.51       16.03      4.39 o
   1  20   8       10.69        1.41      4.32 o
  -5  21   8      239.35      225.02     28.33 o
  -4  21   8        2.22       12.24      6.50 o
  -3  21   8        8.14        9.75      3.34 o
  -2  21   8       14.27       28.90      6.62 o
  -1  21   8       17.59       31.97      5.21 o
   0  21   8       98.83      100.78     11.32 o
  -4  22   8       56.84       40.60      7.50 o
  -3  22   8        0.03        9.09      5.58 o
  -2  22   8       55.20       92.24     15.27 o
 -10   1   9       86.13       83.23     36.04 o
  -9   1   9       84.59      102.26     17.73 o
  -8   1   9      233.75      205.02     28.38 o
  -7   1   9      871.12      884.59     52.08 o
  -6   1   9       36.22       40.11     16.85 o
  -5   1   9      113.01      122.38     13.97 o
  -4   1   9       33.12       44.34      9.24 o
  -3   1   9        3.05       11.42      4.28 o
  -2   1   9      188.38      161.38      9.27 o
  -1   1   9      185.81      171.76      9.56 o
   0   1   9      613.86      555.17     14.43 o
   1   1   9      439.32      398.75     11.60 o
   2   1   9       47.84       28.51     10.77 o
   3   1   9        0.28       -6.46      9.64 o
   4   1   9        6.29       24.00      9.14 o
 -10   2   9       34.06       81.23     17.02 o
  -9   2   9        6.51       33.17      9.83 o
  -8   2   9      500.89      544.42     43.45 o
  -7   2   9      272.07      266.54     28.72 o
  -6   2   9     1207.51     1254.98     67.34 o
  -5   2   9      397.16      349.83     51.72 o
  -4   2   9      146.81      152.54     18.68 o
  -3   2   9       74.54       84.71      9.19 o
  -2   2   9       40.19       32.39      6.64 o
  -1   2   9       33.00       37.56      6.38 o
   0   2   9      303.44      275.10     11.16 o
   1   2   9      170.09      159.45      9.19 o
   2   2   9      325.92      259.06     15.53 o
   3   2   9       18.14       16.76     11.06 o
   4   2   9       72.25       56.12     13.44 o
 -10   3   9       48.87       78.05     20.46 o
  -9   3   9       30.92       21.81      7.98 o
  -8   3   9        0.60        2.49      9.26 o
  -7   3   9      159.75      187.80     18.79 o
  -6   3   9      241.63      216.87     24.75 o
  -5   3   9       47.52       44.83     11.06 o
  -4   3   9       27.58        8.41     11.28 o
  -3   3   9       10.06       19.80      3.67 o
  -2   3   9      502.08      481.11     21.30 o
  -1   3   9       72.02       40.27      5.31 o
   0   3   9      731.78      666.42     16.74 o
   1   3   9      192.24      152.53      7.31 o
   2   3   9      105.53       99.98     13.92 o
   3   3   9       87.60       38.26     10.74 o
   4   3   9       29.57       20.73     20.83 o
 -10   4   9      399.25      484.06     43.31 o
  -9   4   9       40.37       52.42     45.69 o
  -8   4   9       16.97       11.63      7.55 o
  -7   4   9       20.39       21.67     26.04 o
  -6   4   9        6.55       -8.53     10.49 o
  -5   4   9       88.07       96.61     14.02 o
  -4   4   9      127.27      152.33     12.64 o
  -3   4   9        1.32       14.91      6.94 o
  -2   4   9        4.71        8.86      3.25 o
  -1   4   9       98.78      112.35      5.80 o
   0   4   9      399.53      384.70     13.55 o
   1   4   9        9.43       11.90      3.40 o
   2   4   9        9.94       16.18      6.04 o
   3   4   9       55.38       27.84     10.40 o
   4   4   9        2.35       18.73     11.99 o
 -10   5   9      103.36      104.81     58.04 o
  -9   5   9       31.93       37.21     12.93 o
  -8   5   9       26.86       21.39     11.50 o
  -7   5   9       26.87        6.88     11.82 o
  -6   5   9       41.22       35.88     10.05 o
  -5   5   9      848.01      738.71     41.46 o
  -4   5   9      190.76      203.72     13.37 o
  -3   5   9      203.15      193.31     12.57 o
  -2   5   9      140.96      125.98      7.93 o
  -1   5   9      423.87      425.34     10.42 o
   0   5   9     1102.92     1027.46     30.35 o
   1   5   9      156.38      136.95     10.38 o
   2   5   9      101.81       90.88      8.96 o
   3   5   9        3.70      -12.86     13.92 o
   4   5   9       47.21       49.33     11.94 o
 -10   6   9       58.28       39.71     19.89 o
  -9   6   9      143.98      185.15     33.52 o
  -8   6   9       13.10       29.48     16.38 o
  -7   6   9      472.68      518.16     30.35 o
  -6   6   9       19.30       64.47     28.73 o
  -5   6   9      167.06      160.77     22.29 o
  -4   6   9       80.49       82.27      7.63 o
  -3   6   9      284.95      253.80     19.68 o
  -2   6   9      195.30      194.04     10.84 o
  -1   6   9      484.96      484.82     19.55 o
   0   6   9        0.94        1.41      2.49 o
   1   6   9       58.89       40.47      5.65 o
   2   6   9      224.56      182.18     10.66 o
   3   6   9       24.61       34.25     14.98 o
   4   6   9      154.60      194.71     30.89 o
  -9   7   9      273.28      261.06     29.78 o
  -8   7   9        8.83       13.23     14.80 o
  -7   7   9      206.91      230.68     18.46 o
  -6   7   9       47.24       35.16     12.99 o
  -5   7   9        8.86       13.30      8.93 o
  -4   7   9      344.65      362.22     21.51 o
  -3   7   9      125.75      120.77     11.15 o
  -2   7   9      344.48      345.47     21.67 o
  -1   7   9     1656.14     1739.19     46.22 o
   0   7   9      781.73      760.39     23.12 o
   1   7   9      664.78      633.92     15.35 o
   2   7   9      157.78      154.48      7.84 o
   3   7   9       77.47       94.28     15.16 o
   4   7   9      120.31      109.98     17.32 o
  -9   8   9       29.28       43.59     19.42 o
  -8   8   9       19.09       23.06     21.76 o
  -7   8   9       11.23       26.66     19.37 o
  -6   8   9      164.15      220.31     26.88 o
  -5   8   9       38.93       47.66      9.71 o
  -4   8   9        4.58       11.27      4.17 o
  -3   8   9       10.62       13.67      7.14 o
  -2   8   9      172.04      158.25     14.05 o
  -1   8   9       28.05       27.46      9.35 o
   0   8   9      395.38      363.11     15.80 o
   1   8   9      251.86      235.10     13.57 o
   2   8   9        4.00       12.28      3.27 o
   3   8   9       28.22       36.48      8.36 o
  -9   9   9       62.95      100.00     16.02 o
  -8   9   9       30.63       45.59     13.92 o
  -7   9   9      214.52      225.56     23.07 o
  -6   9   9       80.81       57.79     12.86 o
  -5   9   9      744.91      701.86     56.98 o
  -4   9   9       17.26       25.08      5.41 o
  -3   9   9      571.59      601.46     34.50 o
  -2   9   9     1703.50     1784.87     70.19 o
  -1   9   9       63.05       59.49      7.30 o
   0   9   9        0.82        7.11      5.09 o
   1   9   9      172.40      176.06     14.16 o
   2   9   9      199.82      212.75     17.95 o
   3   9   9        0.04        5.06      5.29 o
  -9  10   9       31.28       20.05     15.21 o
  -8  10   9       42.65       56.10     14.14 o
  -7  10   9      145.70      142.18     17.95 o
  -6  10   9      310.91      297.04     36.06 o
  -5  10   9       41.42       82.99     10.57 o
  -4  10   9     2652.75     2696.02     52.85 o
  -3  10   9      128.42      132.63      8.77 o
  -2  10   9        5.99        6.63      5.66 o
  -1  10   9       53.83       54.82     16.38 o
   0  10   9     1277.33     1463.63     46.83 o
   1  10   9      295.71      320.25     23.10 o
   2  10   9       86.73      107.72     10.18 o
   3  10   9        2.02       15.17      5.71 o
  -9  11   9        2.08       18.17      7.11 o
  -8  11   9       62.43       85.52     14.07 o
  -7  11   9       37.54       46.07     10.99 o
  -6  11   9        1.06       16.75      8.20 o
  -5  11   9       45.10       39.63      6.62 o
  -4  11   9      173.67      157.54     11.62 o
  -3  11   9      701.22      724.55     30.69 o
  -2  11   9     2241.53     2261.68     45.22 o
  -1  11   9      317.62      362.21     18.26 o
   0  11   9      152.91      158.78     10.84 o
   1  11   9        0.71        4.46      5.30 o
   2  11   9       83.52       97.23     14.36 o
   3  11   9        0.11       15.98      4.86 o
  -9  12   9       33.84       34.00     11.23 o
  -8  12   9      307.49      327.26     28.72 o
  -7  12   9      142.07      124.00     21.88 o
  -6  12   9      118.85      109.69     11.21 o
  -5  12   9        0.00       29.60      6.43 o
  -4  12   9      272.47      252.82     16.73 o
  -3  12   9      530.27      486.36     30.54 o
  -2  12   9      408.25      381.29     22.17 o
  -1  12   9        1.14       11.98      6.45 o
   0  12   9        7.01       13.19      3.65 o
   1  12   9        0.03       24.97      6.64 o
   2  12   9      164.30      202.80     11.34 o
   3  12   9      109.37      120.85     10.65 o
  -8  13   9        9.62       44.18     10.79 o
  -7  13   9       82.88       87.09     18.25 o
  -6  13   9        3.06       29.84      9.95 o
  -5  13   9       92.52       75.28     15.04 o
  -4  13   9       10.88       20.18      5.51 o
  -3  13   9        0.22       14.58      7.28 o
  -2  13   9      364.93      383.31     22.23 o
  -1  13   9      773.43      862.03     49.82 o
   0  13   9       12.56       25.65      6.51 o
   1  13   9        3.70        9.08      5.13 o
   2  13   9       56.06       54.46     10.98 o
  -8  14   9      108.33      128.09     29.31 o
  -7  14   9      154.56      183.17     16.86 o
  -6  14   9      603.97      578.10     54.11 o
  -5  14   9       12.21       14.88      5.12 o
  -4  14   9      121.82      124.43      9.29 o
  -3  14   9     1215.94     1220.36     39.04 o
  -2  14   9       62.16       70.82      8.81 o
  -1  14   9      381.51      390.16     34.74 o
   0  14   9       15.35       26.55     10.05 o
   1  14   9       68.56       74.44      9.78 o
   2  14   9       47.92       47.89     12.35 o
  -8  15   9       12.55       24.16     31.54 o
  -7  15   9        0.41       31.29     14.04 o
  -6  15   9      180.40      161.79     20.10 o
  -5  15   9      143.96      149.55     12.94 o
  -4  15   9       14.72       18.66      4.13 o
  -3  15   9        3.69       15.80      5.40 o
  -2  15   9       65.70       60.66      7.17 o
  -1  15   9      183.59      184.59     13.01 o
   0  15   9        0.41       12.96     12.99 o
   1  15   9       15.77       11.42      4.83 o
   2  15   9       37.89       25.19      5.87 o
  -7  16   9       25.54       47.94     11.64 o
  -6  16   9        1.87        1.26      4.51 o
  -5  16   9      269.30      287.86     24.35 o
  -4  16   9        1.69       11.91      5.75 o
  -3  16   9       25.04       42.17      6.93 o
  -2  16   9      140.00      172.59     24.67 o
  -1  16   9       87.77       90.06     10.28 o
   0  16   9        9.69       19.79      5.76 o
   1  16   9      135.09      174.29     12.50 o
  -7  17   9       85.58       62.45     14.59 o
  -6  17   9       85.64       73.70     12.65 o
  -5  17   9      187.60      179.73     12.63 o
  -4  17   9       96.09       85.47     14.90 o
  -3  17   9        2.12       20.43      5.42 o
  -2  17   9       11.49       22.23      7.33 o
  -1  17   9      202.06      215.40     14.61 o
   0  17   9        3.75       20.74      6.77 o
   1  17   9        6.38       19.52      7.48 o
  -6  18   9      184.16      206.54     17.14 o
  -5  18   9      133.77      162.04     17.11 o
  -4  18   9       24.32       23.77      4.44 o
  -3  18   9       28.02       33.73      7.97 o
  -2  18   9        0.60        5.13      4.42 o
  -1  18   9        1.31       12.16      3.97 o
   0  18   9        6.24       19.80     10.32 o
  -5  19   9        1.44       17.06      4.79 o
  -4  19   9       19.04       22.98      5.43 o
  -3  19   9       28.57       26.90      6.37 o
  -2  19   9        0.99       12.18      3.54 o
  -1  19   9       23.24       25.02      4.68 o
  -4  20   9       27.70       39.38      7.17 o
  -3  20   9        0.01       18.24      6.92 o
  -2  20   9      101.72      115.06      9.89 o
  -9   0  10       37.16       97.00     20.48 o
  -8   0  10      122.15      119.24     28.08 o
  -7   0  10       17.41       26.21     13.46 o
  -6   0  10       28.28       44.93     14.98 o
  -5   0  10      149.23      164.40     25.98 o
  -4   0  10      461.10      533.94     59.21 o
  -3   0  10       10.86        7.07      4.13 o
  -2   0  10      145.73      118.95     11.21 o
  -1   0  10     1185.15     1255.61     68.33 o
   0   0  10        6.41        7.17      2.88 o
   1   0  10      281.14      242.56     14.02 o
   2   0  10        7.35        8.49      7.37 o
   3   0  10      192.71      197.28     13.25 o
  -9   1  10       15.82       23.39      9.83 o
  -8   1  10       66.87       78.66     16.27 o
  -7   1  10      172.47      160.22     20.21 o
  -6   1  10        0.02       25.90      8.68 o
  -5   1  10        0.11       24.67     15.74 o
  -4   1  10      241.70      226.49     18.02 o
  -3   1  10      309.68      277.53     12.24 o
  -2   1  10       86.24       70.34      5.38 o
  -1   1  10        8.79        7.64      3.20 o
   0   1  10       74.24       78.04      5.20 o
   1   1  10      440.69      411.46     18.11 o
   2   1  10       61.56       53.89      6.56 o
   3   1  10       47.70       43.76      6.89 o
  -9   2  10       48.85       78.41     24.22 o
  -8   2  10       40.27       28.45     10.97 o
  -7   2  10       59.11       37.91     18.02 o
  -6   2  10      209.29      199.07     20.74 o
  -5   2  10       49.14       87.73     13.92 o
  -4   2  10      178.83      143.98     11.77 o
  -3   2  10      112.99      125.65      7.55 o
  -2   2  10       26.01       27.61      4.42 o
  -1   2  10      269.23      250.96     11.25 o
   0   2  10      297.79      270.03     15.86 o
   1   2  10        1.75        6.33      4.17 o
   2   2  10      130.39       98.29      9.08 o
   3   2  10       28.20       16.99     12.63 o
  -9   3  10        1.77       40.00     12.60 o
  -8   3  10      707.89      811.70     80.29 o
  -7   3  10       72.71       71.73     13.10 o
  -6   3  10       11.60       41.16     12.81 o
  -5   3  10      170.31      138.52     25.98 o
  -4   3  10      276.22      260.83     19.12 o
  -3   3  10      101.52       88.86      7.62 o
  -2   3  10       57.54       35.93      9.46 o
  -1   3  10      307.85      313.31     15.48 o
   0   3  10       11.82       11.59      2.61 o
   1   3  10        0.12        4.85      4.05 o
   2   3  10      248.46      264.25     12.08 o
   3   3  10       19.77       22.65      5.36 o
  -9   4  10       26.47       46.12      8.94 o
  -8   4  10       22.02       46.10     13.12 o
  -7   4  10        4.54       16.67      8.63 o
  -6   4  10      117.43      107.97     39.43 o
  -5   4  10      107.30       34.64     15.68 o
  -4   4  10      231.47      184.78     13.45 o
  -3   4  10        4.28       11.05      6.76 o
  -2   4  10      144.26      134.57      7.45 o
  -1   4  10       45.60       32.27      4.52 o
   0   4  10      240.76      221.93     12.79 o
   1   4  10      231.65      232.89     13.36 o
   2   4  10       69.18       54.43      6.59 o
   3   4  10       23.13       21.71      7.59 o
  -9   5  10       23.55       36.41     20.18 o
  -8   5  10      216.46      228.89     37.20 o
  -7   5  10        0.93       15.67     20.01 o
  -6   5  10      176.37      187.41     22.21 o
  -5   5  10      381.75      367.22     27.70 o
  -4   5  10       26.93       21.75      5.73 o
  -3   5  10       82.22       96.46      9.53 o
  -2   5  10       72.34       86.14      8.46 o
  -1   5  10      219.17      188.75      8.58 o
   0   5  10        0.62        7.18      2.56 o
   1   5  10      379.23      354.20     14.95 o
   2   5  10      109.22       99.88      8.67 o
   3   5  10      110.82      118.26     10.60 o
  -9   6  10       52.94       71.68     12.62 o
  -8   6  10      109.83      122.72     21.21 o
  -7   6  10      216.37      213.84     23.40 o
  -6   6  10      148.62      207.65     20.68 o
  -5   6  10      143.55      136.80     20.68 o
  -4   6  10      322.23      281.74     17.64 o
  -3   6  10      605.49      629.17     32.26 o
  -2   6  10       81.77       83.35     11.05 o
  -1   6  10       33.17       31.80      4.77 o
   0   6  10      190.48      199.44     14.16 o
   1   6  10      309.94      287.90     15.54 o
   2   6  10       38.24       52.10      7.27 o
   3   6  10        1.42        2.88      3.87 o
  -9   7  10       24.34       66.38     15.03 o
  -8   7  10        8.91       44.78     12.23 o
  -7   7  10      409.76      432.15     44.76 o
  -6   7  10        0.44       13.70     16.26 o
  -5   7  10     1537.15     1549.91     63.14 o
  -4   7  10      258.65      245.47     16.01 o
  -3   7  10        0.01       10.50      4.33 o
  -2   7  10       20.34       18.81     10.52 o
  -1   7  10        1.60       10.34      5.68 o
   0   7  10      190.36      196.04     12.54 o
   1   7  10        4.74        4.54      3.26 o
   2   7  10       52.44       46.55      7.63 o
  -9   8  10       48.34       61.44     17.32 o
  -8   8  10      126.48      161.57     24.16 o
  -7   8  10       40.02       45.71     15.21 o
  -6   8  10      113.32      122.83     21.36 o
  -5   8  10      715.94      789.68     52.94 o
  -4   8  10        0.88       16.88      4.29 o
  -3   8  10      676.44      721.52     38.94 o
  -2   8  10      120.53      136.27     10.88 o
  -1   8  10        0.24        8.33     12.27 o
   0   8  10        2.77        8.33      3.54 o
   1   8  10       66.32       78.52     11.24 o
   2   8  10       88.17      111.42     16.35 o
  -9   9  10        3.01       21.30     19.60 o
  -8   9  10        6.01        9.77      9.36 o
  -7   9  10       16.77       29.81      7.34 o
  -6   9  10       53.43       63.81     10.50 o
  -5   9  10      846.86      857.96     43.28 o
  -4   9  10       28.15       35.79      8.93 o
  -3   9  10      839.96      881.03     39.40 o
  -2   9  10       63.68       63.63      7.67 o
  -1   9  10       93.33      100.98      8.26 o
   0   9  10      236.61      222.42     12.48 o
   1   9  10      199.85      221.34     12.27 o
   2   9  10       73.78       87.77     12.39 o
  -8  10  10       50.59       58.52     12.06 o
  -7  10  10       62.12       49.93     12.35 o
  -6  10  10      954.29      923.81     80.31 o
  -5  10  10       53.84       36.24     11.04 o
  -4  10  10      442.85      424.15     25.89 o
  -3  10  10        0.56       25.77      8.32 o
  -2  10  10      135.62      147.75     10.66 o
  -1  10  10       77.16       75.79      9.86 o
   0  10  10      110.88      112.26     10.20 o
   1  10  10        1.91        2.10      3.55 o
   2  10  10      301.88      384.57     25.47 o
  -8  11  10       42.48       69.73     13.62 o
  -7  11  10      168.91      185.18     17.89 o
  -6  11  10      396.13      387.43     45.28 o
  -5  11  10      418.88      427.20     40.65 o
  -4  11  10      297.86      294.80     18.09 o
  -3  11  10        9.20       21.12      6.33 o
  -2  11  10      562.43      588.18     32.09 o
  -1  11  10        0.33       15.39      6.40 o
   0  11  10       38.20       49.81      7.75 o
   1  11  10        4.59       18.09      5.04 o
   2  11  10       20.55       22.65      5.10 o
  -8  12  10      260.91      257.16     26.75 o
  -7  12  10      168.85      144.79     24.87 o
  -6  12  10       46.96       62.69     12.06 o
  -5  12  10       30.83       19.72      5.08 o
  -4  12  10      512.57      514.85     30.33 o
  -3  12  10      106.96      136.42     14.16 o
  -2  12  10        2.43       18.92      5.50 o
  -1  12  10       10.73       21.94      5.66 o
   0  12  10      145.24      172.42     20.34 o
   1  12  10        3.50       16.24      5.24 o
  -7  13  10       46.20       54.36     13.02 o
  -6  13  10      319.84      287.83     32.04 o
  -5  13  10        0.57       20.20     14.28 o
  -4  13  10      554.70      571.79     35.17 o
  -3  13  10      113.20      107.82      8.39 o
  -2  13  10      210.68      222.46     19.61 o
  -1  13  10       78.69       93.94      9.53 o
   0  13  10       11.90       28.06      6.83 o
   1  13  10        0.80       11.92      7.67 o
  -7  14  10       65.37       71.55     15.20 o
  -6  14  10      280.78      243.63     29.91 o
  -5  14  10       40.89       43.15     16.43 o
  -4  14  10      634.80      678.56     38.23 o
  -3  14  10      328.13      349.31     26.76 o
  -2  14  10      183.92      212.87     16.97 o
  -1  14  10        5.85       20.34      4.78 o
   0  14  10        0.04       10.95      3.28 o
   1  14  10       57.83       54.47      9.25 o
  -7  15  10       79.28      101.82     14.51 o
  -6  15  10      151.90      170.59     23.52 o
  -5  15  10      422.38      421.16     33.81 o
  -4  15  10       16.94       26.92      6.09 o
  -3  15  10      146.33      131.36     12.33 o
  -2  15  10       45.61       44.33      8.72 o
  -1  15  10        5.89       19.86      4.76 o
   0  15  10       62.40       69.89      9.73 o
  -6  16  10       79.58       84.05     15.27 o
  -5  16  10      263.48      262.29     19.96 o
  -4  16  10       19.72       18.12     10.18 o
  -3  16  10        1.10       20.44      4.33 o
  -2  16  10       25.63       40.21      6.57 o
  -1  16  10      124.69      137.09      9.90 o
  -5  17  10        1.90       13.24      4.85 o
  -4  17  10       60.79       76.82     12.75 o
  -3  17  10      119.00      130.44     10.96 o
  -2  17  10      249.83      266.64     16.69 o
  -1  17  10       46.73       77.32     13.85 o
  -4  18  10        0.18       21.96      4.84 o
  -3  18  10       21.10       31.86      6.50 o
  -9   1  11        0.04       31.80     12.93 o
  -8   1  11        3.22       24.07     24.87 o
  -7   1  11       17.95        9.20     10.88 o
  -6   1  11        1.10       28.01     10.85 o
  -5   1  11      217.51      192.32     39.73 o
  -4   1  11      166.66      187.79     20.05 o
  -3   1  11       42.44       41.11      9.26 o
  -2   1  11      794.91      745.97     18.32 o
  -1   1  11      175.84      158.98     11.18 o
   0   1  11      148.30      122.11      8.31 o
   1   1  11      165.88      135.40      9.41 o
   2   1  11       38.88       39.38      4.72 o
  -9   2  11       16.09       30.20      8.44 o
  -8   2  11        5.69       32.86     10.11 o
  -7   2  11       14.35       18.22     23.05 o
  -6   2  11       71.68       60.55      9.68 o
  -5   2  11       13.63       15.26      6.48 o
  -4   2  11      214.63      199.64     16.05 o
  -3   2  11      141.88      120.06      9.71 o
  -2   2  11       39.49       29.77      3.95 o
  -1   2  11       42.38       41.72      4.62 o
   0   2  11      200.64      190.06     10.95 o
   1   2  11       56.10       52.62      5.76 o
   2   2  11        1.34       10.80      2.11 o
  -9   3  11        0.01       23.15     11.33 o
  -8   3  11       16.28       25.20     15.86 o
  -7   3  11       35.86       50.51      9.84 o
  -6   3  11        1.90       28.18      8.69 o
  -5   3  11      376.47      367.07     39.43 o
  -4   3  11       24.73       27.47     13.66 o
  -3   3  11      347.85      292.57     17.55 o
  -2   3  11       89.35       65.80      7.66 o
  -1   3  11      171.30      143.69      9.20 o
   0   3  11      214.27      179.60     12.33 o
   1   3  11       20.69       12.71      4.48 o
  -9   4  11      145.64      154.03     29.37 o
  -8   4  11        2.41        4.08     11.04 o
  -7   4  11       21.00        9.50      8.78 o
  -6   4  11       15.66       17.45     19.31 o
  -5   4  11      119.19       44.00     11.58 o
  -4   4  11      165.91      155.33     14.76 o
  -3   4  11      197.76      205.47     13.10 o
  -2   4  11        4.43       11.59      9.16 o
  -1   4  11        0.59        8.25      3.16 o
   0   4  11       38.46       38.50      6.08 o
   1   4  11       14.89       27.61      5.98 o
  -8   5  11      203.21      235.45     22.28 o
  -7   5  11      146.89      131.93     24.86 o
  -6   5  11       63.25       46.96      9.81 o
  -5   5  11      390.67      329.22     20.81 o
  -4   5  11       18.49       27.97      7.17 o
  -3   5  11        7.31       10.49      5.66 o
  -2   5  11       72.03       64.21      6.69 o
  -1   5  11       12.79       21.79      4.42 o
   0   5  11      120.16      116.13      9.49 o
   1   5  11       91.76       92.12      9.75 o
  -8   6  11      157.86      238.23     22.10 o
  -7   6  11      399.57      356.24     49.92 o
  -6   6  11      241.08      267.69     35.34 o
  -5   6  11      147.14      142.37     21.99 o
  -4   6  11       13.46        7.65     11.26 o
  -3   6  11      212.21      199.95     13.89 o
  -2   6  11       43.05       54.06      5.88 o
  -1   6  11       18.86       14.23     10.72 o
   0   6  11       17.52       18.71      4.95 o
   1   6  11        0.02        7.00      4.14 o
  -8   7  11       14.77       13.56      7.49 o
  -7   7  11       95.22       91.44     20.13 o
  -6   7  11       24.51       50.65     10.58 o
  -5   7  11        9.22       11.91      8.03 o
  -4   7  11       13.18       20.85      6.61 o
  -3   7  11       13.26       18.32      8.42 o
  -2   7  11       74.63       74.22      8.97 o
  -1   7  11       84.49       74.74      8.14 o
   0   7  11       14.30       18.38      3.58 o
   1   7  11       10.00       21.23      5.97 o
  -8   8  11      191.33      211.51     41.25 o
  -7   8  11       48.28       19.86     16.85 o
  -6   8  11        4.21       19.70     21.12 o
  -5   8  11        8.33       30.73      7.79 o
  -4   8  11       12.85       19.01      4.54 o
  -3   8  11      154.34      159.99     17.59 o
  -2   8  11       41.96       25.69      7.41 o
  -1   8  11        4.13       24.24     11.06 o
   0   8  11       75.01       83.80      9.31 o
   1   8  11        6.66       18.20      3.67 o
  -8   9  11      119.60      118.85     20.05 o
  -7   9  11      168.16      155.14     21.02 o
  -6   9  11      101.32      114.63     14.77 o
  -5   9  11       60.26       77.27     12.43 o
  -4   9  11      761.26      718.93     35.25 o
  -3   9  11       40.57       43.03      6.08 o
  -2   9  11      267.15      297.96     16.82 o
  -1   9  11       21.63       23.32      5.16 o
   0   9  11      174.84      233.48     16.54 o
   1   9  11      107.05      113.64     11.33 o
  -7  10  11       31.94       21.20      5.32 o
  -6  10  11     1260.26     1187.90    100.18 o
  -5  10  11        1.71        6.56      7.64 o
  -4  10  11     1193.03     1041.76     60.52 o
  -3  10  11      161.80      175.64     12.85 o
  -2  10  11      120.05      147.72     11.11 o
  -1  10  11       13.83       13.57      6.76 o
   0  10  11      188.80      192.10     23.67 o
  -7  11  11        2.73        6.16     10.82 o
  -6  11  11       11.56       22.48     12.99 o
  -5  11  11      186.18      177.79     16.94 o
  -4  11  11      281.38      252.29     17.92 o
  -3  11  11       83.52       95.67     10.46 o
  -2  11  11       26.41       38.83      7.14 o
  -1  11  11      272.19      332.39     32.99 o
   0  11  11      183.66      217.50     15.55 o
  -7  12  11      254.38      212.42     19.44 o
  -6  12  11       51.78       45.85     13.28 o
  -5  12  11      185.86      192.31     15.24 o
  -4  12  11       31.41       20.98     12.62 o
  -3  12  11        0.33       29.01      5.55 o
  -2  12  11       49.86       38.91      9.37 o
  -1  12  11       49.32       62.52      8.65 o
  -6  13  11        0.10       12.59     13.75 o
  -5  13  11       72.18       58.25      9.96 o
  -4  13  11      203.19      212.05     16.22 o
  -3  13  11       30.26       32.01      8.29 o
  -2  13  11      491.78      548.90     30.11 o
  -1  13  11       18.86       27.75      5.00 o
  -5  14  11      223.93      179.21     18.77 o
  -4  14  11       25.83       44.19     11.13 o
  -3  14  11      180.95      185.12     12.19 o
  -2  14  11        5.19       13.48      6.17 o
  -4  15  11        1.90       15.73      4.80 o
  -3  15  11      241.50      239.63     14.80 o
  -8   0  12      187.53      161.60     28.90 o
  -7   0  12      219.30      305.88     32.76 o
  -6   0  12      139.54      105.78     22.58 o
  -5   0  12       59.51       82.26     20.71 o
  -4   0  12      349.88      311.99     25.61 o
  -3   0  12      327.70      343.56     25.00 o
  -2   0  12       31.24       19.42      4.94 o
  -1   0  12        6.02        0.88      4.34 o
   0   0  12      141.88      148.06     13.71 o
  -8   1  12      209.15      198.58     37.21 o
  -7   1  12       65.23       60.30     14.84 o
  -6   1  12       54.91       50.46     10.97 o
  -5   1  12       15.98       52.16     13.40 o
  -4   1  12       12.89       13.31      5.38 o
  -3   1  12      122.21       95.32     12.24 o
  -2   1  12       36.92       25.52      4.15 o
  -1   1  12      397.59      373.19     20.69 o
   0   1  12       28.36       21.48      4.61 o
  -8   2  12      114.29      107.72     20.42 o
  -7   2  12      133.08      101.93     22.22 o
  -6   2  12        0.00       15.61     17.03 o
  -5   2  12       86.39       77.51     13.60 o
  -4   2  12      250.01      230.17     18.01 o
  -3   2  12       16.06       15.62      4.86 o
  -2   2  12       42.11       28.47      5.89 o
  -1   2  12       37.65       39.21      9.00 o
   0   2  12       47.37       31.08      6.31 o
  -7   3  12        4.88       17.17     11.17 o
  -6   3  12       26.97       30.67     10.41 o
  -5   3  12        4.91       15.46     11.23 o
  -4   3  12        0.03        7.33      6.44 o
  -3   3  12        0.12       10.42      5.72 o
  -2   3  12        1.34       13.18      6.64 o
  -1   3  12        0.63       11.13      6.26 o
   0   3  12       85.04      103.88     11.07 o
  -7   4  12       23.52       27.25     10.09 o
  -6   4  12       33.38       29.77     12.62 o
  -5   4  12        0.80        7.99     12.17 o
  -4   4  12       51.16       39.93      8.50 o
  -3   4  12        0.30        6.58      4.73 o
  -2   4  12       67.47       57.65      7.37 o
  -1   4  12        1.56       12.91      3.25 o
   0   4  12       15.91       15.46      3.29 o
  -7   5  12       12.92       18.28      7.66 o
  -6   5  12       42.42       37.97      9.43 o
  -5   5  12       54.34       25.64      9.58 o
  -4   5  12        0.58       17.55      6.31 o
  -3   5  12       55.41       64.69      9.51 o
  -2   5  12        1.67       11.91      5.19 o
  -1   5  12       87.04      102.04     12.58 o
  -7   6  12      156.77      141.05     16.36 o
  -6   6  12      283.29      279.64     35.17 o
  -5   6  12       64.77       69.49     11.37 o
  -4   6  12       60.91       34.99      5.65 o
  -3   6  12        4.20       10.25      7.57 o
  -2   6  12       12.23       17.89      5.52 o
  -1   6  12       34.49       30.48      9.94 o
  -7   7  12      319.79      296.06     40.02 o
  -6   7  12      112.40      111.88     25.80 o
  -5   7  12      313.93      309.74     25.33 o
  -4   7  12       11.24       14.12      4.17 o
  -3   7  12        6.58        9.35      8.46 o
  -2   7  12        5.82       13.98      3.06 o
  -1   7  12      166.12      183.32     16.94 o
  -6   8  12        1.27       22.25      9.92 o
  -5   8  12      140.94      145.20     15.35 o
  -4   8  12        5.28       13.76      4.65 o
  -3   8  12        1.29       13.37      7.42 o
  -2   8  12      112.30      153.07     11.01 o
  -1   8  12       99.50      125.71      9.47 o
  -6   9  12       18.73       23.43      8.12 o
  -5   9  12       16.74       18.18      7.27 o
  -4   9  12       58.13       60.87      7.89 o
  -3   9  12      520.80      620.74     27.86 o
  -2   9  12      108.66      143.99     11.27 o
  -6  10  12      181.03      140.09     35.69 o
  -5  10  12       63.90       55.76     13.06 o
  -4  10  12      132.33      146.65     12.23 o
  -3  10  12       20.76       22.73      7.97 o
  -2  10  12       56.14       86.99     12.44 o
  -5  11  12       10.64       21.64      6.03 o
  -4  11  12      158.15      180.60     15.38 o
  -3  11  12      465.44      486.93     28.01 o
  -5   1  13       35.60       23.21     11.00 o
  -4   1  13      146.11      140.13     13.65 o
  -3   1  13       45.58       48.87      7.85 o
  -5   2  13       36.09       18.11      9.81 o
  -4   2  13       54.42       39.76     12.64 o
  -3   2  13       34.10       28.16      7.45 o
  -5   3  13      420.58      368.54     48.31 o
  -4   3  13       13.80        6.06      6.02 o
  -4   4  13        6.70       20.11     11.64 o
 
